# Supplementary material for: A general framework for analyzing tumor subclonality using SNP array and DNA sequencing data
Source: Genome Biol. 2014 Sep 25;15(9):473. doi: 10.1186/s13059-014-0473-4 (PMC4203890; doi:10.1186/s13059-014-0473-4)
Supplement: Additional file 2: — TCGA Sample IDs for the 732 breast tumors we analyzed in this study. [file 13059_2014_473_MOESM2_ESM.xlsx]

## Sheet: TCGA_accession_ID.txt
TCGA Accession ID	Cancer Type
TCGA.A1.A0SD.01A	BRCA
TCGA.A1.A0SE.01A	BRCA
TCGA.A1.A0SH.01A	BRCA
TCGA.A1.A0SJ.01A	BRCA
TCGA.A1.A0SK.01A	BRCA
TCGA.A1.A0SM.01A	BRCA
TCGA.A1.A0SO.01A	BRCA
TCGA.A1.A0SP.01A	BRCA
TCGA.A2.A04N.01A	BRCA
TCGA.A2.A04P.01A	BRCA
TCGA.A2.A04Q.01A	BRCA
TCGA.A2.A04T.01A	BRCA
TCGA.A2.A04U.01A	BRCA
TCGA.A2.A04V.01A	BRCA
TCGA.A2.A04W.01A	BRCA
TCGA.A2.A04X.01A	BRCA
TCGA.A2.A04Y.01A	BRCA
TCGA.A2.A0CK.01A	BRCA
TCGA.A2.A0CL.01A	BRCA
TCGA.A2.A0CM.01A	BRCA
TCGA.A2.A0CO.01A	BRCA
TCGA.A2.A0CP.01A	BRCA
TCGA.A2.A0CQ.01A	BRCA
TCGA.A2.A0CR.01A	BRCA
TCGA.A2.A0CS.01A	BRCA
TCGA.A2.A0CT.01A	BRCA
TCGA.A2.A0CU.01A	BRCA
TCGA.A2.A0CV.01A	BRCA
TCGA.A2.A0CW.01A	BRCA
TCGA.A2.A0CX.01A	BRCA
TCGA.A2.A0CY.01A	BRCA
TCGA.A2.A0CZ.01A	BRCA
TCGA.A2.A0D0.01A	BRCA
TCGA.A2.A0D1.01A	BRCA
TCGA.A2.A0D2.01A	BRCA
TCGA.A2.A0D3.01A	BRCA
TCGA.A2.A0D4.01A	BRCA
TCGA.A2.A0EM.01A	BRCA
TCGA.A2.A0EN.01A	BRCA
TCGA.A2.A0EO.01A	BRCA
TCGA.A2.A0EQ.01A	BRCA
TCGA.A2.A0ER.01A	BRCA
TCGA.A2.A0ES.01A	BRCA
TCGA.A2.A0ET.01A	BRCA
TCGA.A2.A0EU.01A	BRCA
TCGA.A2.A0EV.01A	BRCA
TCGA.A2.A0EW.01A	BRCA
TCGA.A2.A0EX.01A	BRCA
TCGA.A2.A0EY.01A	BRCA
TCGA.A2.A0ST.01A	BRCA
TCGA.A2.A0SU.01A	BRCA
TCGA.A2.A0SV.01A	BRCA
TCGA.A2.A0SW.01A	BRCA
TCGA.A2.A0SX.01A	BRCA
TCGA.A2.A0SY.01A	BRCA
TCGA.A2.A0T0.01A	BRCA
TCGA.A2.A0T1.01A	BRCA
TCGA.A2.A0T2.01A	BRCA
TCGA.A2.A0T3.01A	BRCA
TCGA.A2.A0T4.01A	BRCA
TCGA.A2.A0T5.01A	BRCA
TCGA.A2.A0T6.01A	BRCA
TCGA.A2.A0T7.01A	BRCA
TCGA.A2.A0YC.01A	BRCA
TCGA.A2.A0YD.01A	BRCA
TCGA.A2.A0YE.01A	BRCA
TCGA.A2.A0YF.01A	BRCA
TCGA.A2.A0YG.01A	BRCA
TCGA.A2.A0YH.01A	BRCA
TCGA.A2.A0YI.01A	BRCA
TCGA.A2.A0YJ.01A	BRCA
TCGA.A2.A0YK.01A	BRCA
TCGA.A2.A0YL.01A	BRCA
TCGA.A2.A0YM.01A	BRCA
TCGA.A2.A0YT.01A	BRCA
TCGA.A2.A1FV.01A	BRCA
TCGA.A2.A1FW.01A	BRCA
TCGA.A2.A1FX.01A	BRCA
TCGA.A2.A1FZ.01A	BRCA
TCGA.A2.A1G0.01A	BRCA
TCGA.A2.A1G1.01A	BRCA
TCGA.A2.A1G4.01A	BRCA
TCGA.A2.A1G6.01A	BRCA
TCGA.A2.A259.01A	BRCA
TCGA.A2.A25A.01A	BRCA
TCGA.A2.A25B.01A	BRCA
TCGA.A2.A25C.01A	BRCA
TCGA.A2.A25D.01A	BRCA
TCGA.A2.A25E.01A	BRCA
TCGA.A2.A25F.01A	BRCA
TCGA.A2.A3KC.01A	BRCA
TCGA.A2.A3KD.01A	BRCA
TCGA.A7.A0CD.01A	BRCA
TCGA.A7.A0CE.01A	BRCA
TCGA.A7.A0CG.01A	BRCA
TCGA.A7.A0CJ.01A	BRCA
TCGA.A7.A0D9.01A	BRCA
TCGA.A7.A0DA.01A	BRCA
TCGA.A7.A0DB.01A	BRCA
TCGA.A7.A0DC.01A	BRCA
TCGA.A7.A13D.01A	BRCA
TCGA.A7.A13E.01A	BRCA
TCGA.A7.A13F.01A	BRCA
TCGA.A7.A13H.01A	BRCA
TCGA.A7.A26E.01A	BRCA
TCGA.A7.A26F.01A	BRCA
TCGA.A7.A26G.01A	BRCA
TCGA.A7.A26H.01A	BRCA
TCGA.A7.A26I.01A	BRCA
TCGA.A7.A26J.01A	BRCA
TCGA.A7.A2KD.01A	BRCA
TCGA.A7.A3IY.01A	BRCA
TCGA.A7.A3IZ.01A	BRCA
TCGA.A7.A3J0.01A	BRCA
TCGA.A7.A3J1.01A	BRCA
TCGA.A7.A3RF.01A	BRCA
TCGA.A8.A06N.01A	BRCA
TCGA.A8.A06O.01A	BRCA
TCGA.A8.A06P.01A	BRCA
TCGA.A8.A06Q.01A	BRCA
TCGA.A8.A06R.01A	BRCA
TCGA.A8.A06T.01A	BRCA
TCGA.A8.A06U.01A	BRCA
TCGA.A8.A06X.01A	BRCA
TCGA.A8.A06Y.01A	BRCA
TCGA.A8.A06Z.01A	BRCA
TCGA.A8.A076.01A	BRCA
TCGA.A8.A079.01A	BRCA
TCGA.A8.A07B.01A	BRCA
TCGA.A8.A07C.01A	BRCA
TCGA.A8.A07E.01A	BRCA
TCGA.A8.A07F.01A	BRCA
TCGA.A8.A07G.01A	BRCA
TCGA.A8.A07I.01A	BRCA
TCGA.A8.A07J.01A	BRCA
TCGA.A8.A07L.01A	BRCA
TCGA.A8.A07O.01A	BRCA
TCGA.A8.A07P.01A	BRCA
TCGA.A8.A07U.01A	BRCA
TCGA.A8.A07W.01A	BRCA
TCGA.A8.A07Z.01A	BRCA
TCGA.A8.A081.01A	BRCA
TCGA.A8.A082.01A	BRCA
TCGA.A8.A083.01A	BRCA
TCGA.A8.A084.01A	BRCA
TCGA.A8.A085.01A	BRCA
TCGA.A8.A086.01A	BRCA
TCGA.A8.A08A.01A	BRCA
TCGA.A8.A08B.01A	BRCA
TCGA.A8.A08C.01A	BRCA
TCGA.A8.A08F.01A	BRCA
TCGA.A8.A08G.01A	BRCA
TCGA.A8.A08H.01A	BRCA
TCGA.A8.A08I.01A	BRCA
TCGA.A8.A08J.01A	BRCA
TCGA.A8.A08L.01A	BRCA
TCGA.A8.A08O.01A	BRCA
TCGA.A8.A08P.01A	BRCA
TCGA.A8.A08R.01A	BRCA
TCGA.A8.A08S.01A	BRCA
TCGA.A8.A08T.01A	BRCA
TCGA.A8.A08X.01A	BRCA
TCGA.A8.A08Z.01A	BRCA
TCGA.A8.A090.01A	BRCA
TCGA.A8.A091.01A	BRCA
TCGA.A8.A092.01A	BRCA
TCGA.A8.A093.01A	BRCA
TCGA.A8.A094.01A	BRCA
TCGA.A8.A095.01A	BRCA
TCGA.A8.A096.01A	BRCA
TCGA.A8.A097.01A	BRCA
TCGA.A8.A099.01A	BRCA
TCGA.A8.A09A.01A	BRCA
TCGA.A8.A09B.01A	BRCA
TCGA.A8.A09C.01A	BRCA
TCGA.A8.A09D.01A	BRCA
TCGA.A8.A09E.01A	BRCA
TCGA.A8.A09G.01A	BRCA
TCGA.A8.A09I.01A	BRCA
TCGA.A8.A09K.01A	BRCA
TCGA.A8.A09M.01A	BRCA
TCGA.A8.A09N.01A	BRCA
TCGA.A8.A09Q.01A	BRCA
TCGA.A8.A09R.01A	BRCA
TCGA.A8.A09T.01A	BRCA
TCGA.A8.A09V.01A	BRCA
TCGA.A8.A09W.01A	BRCA
TCGA.A8.A09X.01A	BRCA
TCGA.A8.A09Z.01A	BRCA
TCGA.A8.A0A1.01A	BRCA
TCGA.A8.A0A2.01A	BRCA
TCGA.A8.A0A4.01A	BRCA
TCGA.A8.A0A6.01A	BRCA
TCGA.A8.A0A7.01A	BRCA
TCGA.A8.A0A9.01A	BRCA
TCGA.A8.A0AB.01A	BRCA
TCGA.A8.A0AD.01A	BRCA
TCGA.AC.A23C.01A	BRCA
TCGA.AC.A23E.01A	BRCA
TCGA.AC.A2B8.01A	BRCA
TCGA.AC.A2QH.01A	BRCA
TCGA.AC.A2QI.01A	BRCA
TCGA.AC.A3BB.01A	BRCA
TCGA.AC.A3HN.01A	BRCA
TCGA.AC.A3OD.01A	BRCA
TCGA.AC.A3QQ.01A	BRCA
TCGA.AC.A3TM.01A	BRCA
TCGA.AC.A3TN.01A	BRCA
TCGA.AC.A3W5.01A	BRCA
TCGA.AC.A3W6.01A	BRCA
TCGA.AC.A3W7.01A	BRCA
TCGA.AN.A03X.01A	BRCA
TCGA.AN.A03Y.01A	BRCA
TCGA.AN.A041.01A	BRCA
TCGA.AN.A046.01A	BRCA
TCGA.AN.A049.01A	BRCA
TCGA.AN.A04A.01A	BRCA
TCGA.AN.A04C.01A	BRCA
TCGA.AN.A04D.01A	BRCA
TCGA.AN.A0AJ.01A	BRCA
TCGA.AN.A0AK.01A	BRCA
TCGA.AN.A0AL.01A	BRCA
TCGA.AN.A0AM.01A	BRCA
TCGA.AN.A0AR.01A	BRCA
TCGA.AN.A0AS.01A	BRCA
TCGA.AN.A0AT.01A	BRCA
TCGA.AN.A0FD.01A	BRCA
TCGA.AN.A0FE.01A	BRCA
TCGA.AN.A0FF.01A	BRCA
TCGA.AN.A0FG.01A	BRCA
TCGA.AN.A0FJ.01A	BRCA
TCGA.AN.A0FK.01A	BRCA
TCGA.AN.A0FL.01A	BRCA
TCGA.AN.A0FN.01A	BRCA
TCGA.AN.A0FS.01A	BRCA
TCGA.AN.A0FT.01A	BRCA
TCGA.AN.A0FV.01A	BRCA
TCGA.AN.A0FW.01A	BRCA
TCGA.AN.A0FX.01A	BRCA
TCGA.AN.A0FY.01A	BRCA
TCGA.AN.A0FZ.01A	BRCA
TCGA.AN.A0G0.01A	BRCA
TCGA.AN.A0XL.01A	BRCA
TCGA.AN.A0XN.01A	BRCA
TCGA.AN.A0XO.01A	BRCA
TCGA.AN.A0XP.01A	BRCA
TCGA.AN.A0XR.01A	BRCA
TCGA.AN.A0XS.01A	BRCA
TCGA.AN.A0XT.01A	BRCA
TCGA.AN.A0XU.01A	BRCA
TCGA.AN.A0XV.01A	BRCA
TCGA.AO.A03L.01A	BRCA
TCGA.AO.A03O.01A	BRCA
TCGA.AO.A03P.01A	BRCA
TCGA.AO.A03R.01A	BRCA
TCGA.AO.A03T.01A	BRCA
TCGA.AO.A03V.01A	BRCA
TCGA.AO.A0J2.01A	BRCA
TCGA.AO.A0J3.01A	BRCA
TCGA.AO.A0J4.01A	BRCA
TCGA.AO.A0J5.01A	BRCA
TCGA.AO.A0J6.01A	BRCA
TCGA.AO.A0J7.01A	BRCA
TCGA.AO.A0J8.01A	BRCA
TCGA.AO.A0J9.01A	BRCA
TCGA.AO.A0JA.01A	BRCA
TCGA.AO.A0JB.01A	BRCA
TCGA.AO.A0JC.01A	BRCA
TCGA.AO.A0JD.01A	BRCA
TCGA.AO.A0JE.01A	BRCA
TCGA.AO.A0JF.01A	BRCA
TCGA.AO.A0JG.01A	BRCA
TCGA.AO.A0JI.01A	BRCA
TCGA.AO.A0JJ.01A	BRCA
TCGA.AO.A0JL.01A	BRCA
TCGA.AO.A0JM.01A	BRCA
TCGA.AO.A124.01A	BRCA
TCGA.AO.A125.01A	BRCA
TCGA.AO.A126.01A	BRCA
TCGA.AO.A128.01A	BRCA
TCGA.AO.A129.01A	BRCA
TCGA.AO.A12A.01A	BRCA
TCGA.AO.A12B.01A	BRCA
TCGA.AO.A12C.01A	BRCA
TCGA.AO.A12D.01A	BRCA
TCGA.AO.A12F.01A	BRCA
TCGA.AO.A12G.01A	BRCA
TCGA.AO.A12H.01A	BRCA
TCGA.AO.A1KO.01A	BRCA
TCGA.AO.A1KP.01A	BRCA
TCGA.AO.A1KR.01A	BRCA
TCGA.AO.A1KS.01A	BRCA
TCGA.AO.A1KT.01A	BRCA
TCGA.AQ.A04J.01A	BRCA
TCGA.AQ.A0Y5.01A	BRCA
TCGA.AQ.A1H2.01A	BRCA
TCGA.AQ.A1H3.01A	BRCA
TCGA.AR.A0TP.01A	BRCA
TCGA.AR.A0TQ.01A	BRCA
TCGA.AR.A0TR.01A	BRCA
TCGA.AR.A0TS.01A	BRCA
TCGA.AR.A0TT.01A	BRCA
TCGA.AR.A0TU.01A	BRCA
TCGA.AR.A0TV.01A	BRCA
TCGA.AR.A0TW.01A	BRCA
TCGA.AR.A0TX.01A	BRCA
TCGA.AR.A0TY.01A	BRCA
TCGA.AR.A0TZ.01A	BRCA
TCGA.AR.A0U0.01A	BRCA
TCGA.AR.A0U1.01A	BRCA
TCGA.AR.A0U2.01A	BRCA
TCGA.AR.A0U3.01A	BRCA
TCGA.AR.A0U4.01A	BRCA
TCGA.AR.A1AH.01A	BRCA
TCGA.AR.A1AI.01A	BRCA
TCGA.AR.A1AJ.01A	BRCA
TCGA.AR.A1AK.01A	BRCA
TCGA.AR.A1AL.01A	BRCA
TCGA.AR.A1AM.01A	BRCA
TCGA.AR.A1AN.01A	BRCA
TCGA.AR.A1AO.01A	BRCA
TCGA.AR.A1AP.01A	BRCA
TCGA.AR.A1AQ.01A	BRCA
TCGA.AR.A1AR.01A	BRCA
TCGA.AR.A1AS.01A	BRCA
TCGA.AR.A1AU.01A	BRCA
TCGA.AR.A1AV.01A	BRCA
TCGA.AR.A1AW.01A	BRCA
TCGA.AR.A1AX.01A	BRCA
TCGA.AR.A1AY.01A	BRCA
TCGA.AR.A24H.01A	BRCA
TCGA.AR.A24K.01A	BRCA
TCGA.AR.A24M.01A	BRCA
TCGA.AR.A24N.01A	BRCA
TCGA.AR.A24O.01A	BRCA
TCGA.AR.A24P.01A	BRCA
TCGA.AR.A24Q.01A	BRCA
TCGA.AR.A24R.01A	BRCA
TCGA.AR.A24S.01A	BRCA
TCGA.AR.A24V.01A	BRCA
TCGA.AR.A24W.01A	BRCA
TCGA.AR.A24X.01A	BRCA
TCGA.AR.A24Z.01A	BRCA
TCGA.AR.A250.01A	BRCA
TCGA.AR.A251.01A	BRCA
TCGA.AR.A252.01A	BRCA
TCGA.AR.A254.01A	BRCA
TCGA.AR.A255.01A	BRCA
TCGA.AR.A256.01A	BRCA
TCGA.AR.A2LE.01A	BRCA
TCGA.AR.A2LH.01A	BRCA
TCGA.AR.A2LJ.01A	BRCA
TCGA.AR.A2LK.01A	BRCA
TCGA.AR.A2LL.01A	BRCA
TCGA.AR.A2LM.01A	BRCA
TCGA.AR.A2LN.01A	BRCA
TCGA.AR.A2LO.01A	BRCA
TCGA.AR.A2LQ.01A	BRCA
TCGA.AR.A2LR.01A	BRCA
TCGA.B6.A0I1.01A	BRCA
TCGA.B6.A0I2.01A	BRCA
TCGA.B6.A0I5.01A	BRCA
TCGA.B6.A0I6.01A	BRCA
TCGA.B6.A0I8.01A	BRCA
TCGA.B6.A0I9.01A	BRCA
TCGA.B6.A0IA.01A	BRCA
TCGA.B6.A0IB.01A	BRCA
TCGA.B6.A0IC.01A	BRCA
TCGA.B6.A0IE.01A	BRCA
TCGA.B6.A0IG.01A	BRCA
TCGA.B6.A0IH.01A	BRCA
TCGA.B6.A0IJ.01A	BRCA
TCGA.B6.A0IK.01A	BRCA
TCGA.B6.A0IM.01A	BRCA
TCGA.B6.A0IN.01A	BRCA
TCGA.B6.A0IO.01A	BRCA
TCGA.B6.A0IP.01A	BRCA
TCGA.B6.A0IQ.01A	BRCA
TCGA.B6.A0RE.01A	BRCA
TCGA.B6.A0RG.01A	BRCA
TCGA.B6.A0RH.01A	BRCA
TCGA.B6.A0RI.01A	BRCA
TCGA.B6.A0RL.01A	BRCA
TCGA.B6.A0RM.01A	BRCA
TCGA.B6.A0RN.01A	BRCA
TCGA.B6.A0RO.01A	BRCA
TCGA.B6.A0RP.01A	BRCA
TCGA.B6.A0RQ.01A	BRCA
TCGA.B6.A0RS.01A	BRCA
TCGA.B6.A0RT.01A	BRCA
TCGA.B6.A0RU.01A	BRCA
TCGA.B6.A0RV.01A	BRCA
TCGA.B6.A0WS.01A	BRCA
TCGA.B6.A0WT.01A	BRCA
TCGA.B6.A0WV.01A	BRCA
TCGA.B6.A0WX.01A	BRCA
TCGA.B6.A0WY.01A	BRCA
TCGA.B6.A0WZ.01A	BRCA
TCGA.B6.A0X0.01A	BRCA
TCGA.B6.A0X1.01A	BRCA
TCGA.B6.A0X4.01A	BRCA
TCGA.B6.A0X5.01A	BRCA
TCGA.B6.A0X7.01A	BRCA
TCGA.B6.A1KC.01A	BRCA
TCGA.B6.A1KF.01A	BRCA
TCGA.B6.A1KI.01A	BRCA
TCGA.B6.A1KN.01A	BRCA
TCGA.B6.A2IU.01A	BRCA
TCGA.BH.A0AV.01A	BRCA
TCGA.BH.A0AW.01A	BRCA
TCGA.BH.A0AY.01A	BRCA
TCGA.BH.A0B0.01A	BRCA
TCGA.BH.A0B1.01A	BRCA
TCGA.BH.A0B2.01A	BRCA
TCGA.BH.A0B3.01A	BRCA
TCGA.BH.A0B4.01A	BRCA
TCGA.BH.A0B6.01A	BRCA
TCGA.BH.A0B7.01A	BRCA
TCGA.BH.A0B8.01A	BRCA
TCGA.BH.A0B9.01A	BRCA
TCGA.BH.A0BA.01A	BRCA
TCGA.BH.A0BC.01A	BRCA
TCGA.BH.A0BD.01A	BRCA
TCGA.BH.A0BG.01A	BRCA
TCGA.BH.A0BJ.01A	BRCA
TCGA.BH.A0BL.01A	BRCA
TCGA.BH.A0BM.01A	BRCA
TCGA.BH.A0BO.01A	BRCA
TCGA.BH.A0BP.01A	BRCA
TCGA.BH.A0BR.01A	BRCA
TCGA.BH.A0BV.01A	BRCA
TCGA.BH.A0BW.01A	BRCA
TCGA.BH.A0C0.01A	BRCA
TCGA.BH.A0DE.01A	BRCA
TCGA.BH.A0DH.01A	BRCA
TCGA.BH.A0DK.01A	BRCA
TCGA.BH.A0DL.01A	BRCA
TCGA.BH.A0DP.01A	BRCA
TCGA.BH.A0DQ.01A	BRCA
TCGA.BH.A0DS.01A	BRCA
TCGA.BH.A0DX.01A	BRCA
TCGA.BH.A0DZ.01A	BRCA
TCGA.BH.A0E0.01A	BRCA
TCGA.BH.A0E1.01A	BRCA
TCGA.BH.A0E2.01A	BRCA
TCGA.BH.A0E6.01A	BRCA
TCGA.BH.A0E7.01A	BRCA
TCGA.BH.A0EA.01A	BRCA
TCGA.BH.A0EB.01A	BRCA
TCGA.BH.A0EE.01A	BRCA
TCGA.BH.A0EI.01A	BRCA
TCGA.BH.A0GY.01A	BRCA
TCGA.BH.A0GZ.01A	BRCA
TCGA.BH.A0H0.01A	BRCA
TCGA.BH.A0H5.01A	BRCA
TCGA.BH.A0H6.01A	BRCA
TCGA.BH.A0H7.01A	BRCA
TCGA.BH.A0H9.01A	BRCA
TCGA.BH.A0HB.01A	BRCA
TCGA.BH.A0HF.01A	BRCA
TCGA.BH.A0HI.01A	BRCA
TCGA.BH.A0HK.01A	BRCA
TCGA.BH.A0HL.01A	BRCA
TCGA.BH.A0HN.01A	BRCA
TCGA.BH.A0HO.01A	BRCA
TCGA.BH.A0HP.01A	BRCA
TCGA.BH.A0HQ.01A	BRCA
TCGA.BH.A0HU.01A	BRCA
TCGA.BH.A0HW.01A	BRCA
TCGA.BH.A0HX.01A	BRCA
TCGA.BH.A0HY.01A	BRCA
TCGA.BH.A0RX.01A	BRCA
TCGA.BH.A0W3.01A	BRCA
TCGA.BH.A0W4.01A	BRCA
TCGA.BH.A0W5.01A	BRCA
TCGA.BH.A0W7.01A	BRCA
TCGA.BH.A0WA.01A	BRCA
TCGA.BH.A18G.01A	BRCA
TCGA.BH.A18H.01A	BRCA
TCGA.BH.A18I.01A	BRCA
TCGA.BH.A201.01A	BRCA
TCGA.BH.A202.01A	BRCA
TCGA.BH.A28O.01A	BRCA
TCGA.BH.A28Q.01A	BRCA
TCGA.BH.A2L8.01A	BRCA
TCGA.C8.A12K.01A	BRCA
TCGA.C8.A12M.01A	BRCA
TCGA.C8.A12N.01A	BRCA
TCGA.C8.A12P.01A	BRCA
TCGA.C8.A12Q.01A	BRCA
TCGA.C8.A12T.01A	BRCA
TCGA.C8.A12V.01A	BRCA
TCGA.C8.A12W.01A	BRCA
TCGA.C8.A12X.01A	BRCA
TCGA.C8.A12Y.01A	BRCA
TCGA.C8.A12Z.01A	BRCA
TCGA.C8.A131.01A	BRCA
TCGA.C8.A133.01A	BRCA
TCGA.C8.A134.01A	BRCA
TCGA.C8.A135.01A	BRCA
TCGA.C8.A137.01A	BRCA
TCGA.C8.A1HE.01A	BRCA
TCGA.C8.A1HF.01A	BRCA
TCGA.C8.A1HG.01A	BRCA
TCGA.C8.A1HI.01A	BRCA
TCGA.C8.A1HJ.01A	BRCA
TCGA.C8.A1HK.01A	BRCA
TCGA.C8.A1HL.01A	BRCA
TCGA.C8.A1HM.01A	BRCA
TCGA.C8.A1HN.01A	BRCA
TCGA.C8.A1HO.01A	BRCA
TCGA.C8.A26V.01A	BRCA
TCGA.C8.A26W.01A	BRCA
TCGA.C8.A26X.01A	BRCA
TCGA.C8.A26Y.01A	BRCA
TCGA.C8.A26Z.01A	BRCA
TCGA.C8.A273.01A	BRCA
TCGA.C8.A275.01A	BRCA
TCGA.C8.A278.01A	BRCA
TCGA.C8.A27B.01A	BRCA
TCGA.C8.A3M7.01A	BRCA
TCGA.C8.A3M8.01A	BRCA
TCGA.D8.A13Z.01A	BRCA
TCGA.D8.A142.01A	BRCA
TCGA.D8.A143.01A	BRCA
TCGA.D8.A145.01A	BRCA
TCGA.D8.A146.01A	BRCA
TCGA.D8.A147.01A	BRCA
TCGA.D8.A1J8.01A	BRCA
TCGA.D8.A1J9.01A	BRCA
TCGA.D8.A1JA.01A	BRCA
TCGA.D8.A1JB.01A	BRCA
TCGA.D8.A1JC.01A	BRCA
TCGA.D8.A1JD.01A	BRCA
TCGA.D8.A1JE.01A	BRCA
TCGA.D8.A1JF.01A	BRCA
TCGA.D8.A1JH.01A	BRCA
TCGA.D8.A1JI.01A	BRCA
TCGA.D8.A1JJ.01A	BRCA
TCGA.D8.A1JK.01A	BRCA
TCGA.D8.A1JL.01A	BRCA
TCGA.D8.A1JM.01A	BRCA
TCGA.D8.A1JN.01A	BRCA
TCGA.D8.A1JP.01A	BRCA
TCGA.D8.A1JS.01A	BRCA
TCGA.D8.A1JT.01A	BRCA
TCGA.D8.A1JU.01A	BRCA
TCGA.D8.A1X5.01A	BRCA
TCGA.D8.A1X6.01A	BRCA
TCGA.D8.A1X7.01A	BRCA
TCGA.D8.A1X8.01A	BRCA
TCGA.D8.A1X9.01A	BRCA
TCGA.D8.A1XA.01A	BRCA
TCGA.D8.A1XB.01A	BRCA
TCGA.D8.A1XC.01A	BRCA
TCGA.D8.A1XF.01A	BRCA
TCGA.D8.A1XG.01A	BRCA
TCGA.D8.A1XJ.01A	BRCA
TCGA.D8.A1XK.01A	BRCA
TCGA.D8.A1XL.01A	BRCA
TCGA.D8.A1XM.01A	BRCA
TCGA.D8.A1XO.01A	BRCA
TCGA.D8.A1XQ.01A	BRCA
TCGA.D8.A1XR.01A	BRCA
TCGA.D8.A1XS.01A	BRCA
TCGA.D8.A1XT.01A	BRCA
TCGA.D8.A1XU.01A	BRCA
TCGA.D8.A1XV.01A	BRCA
TCGA.D8.A1XW.01A	BRCA
TCGA.D8.A1XY.01A	BRCA
TCGA.D8.A1XZ.01A	BRCA
TCGA.D8.A1Y0.01A	BRCA
TCGA.D8.A1Y2.01A	BRCA
TCGA.D8.A1Y3.01A	BRCA
TCGA.D8.A27F.01A	BRCA
TCGA.D8.A27G.01A	BRCA
TCGA.D8.A27H.01A	BRCA
TCGA.D8.A27I.01A	BRCA
TCGA.D8.A27K.01A	BRCA
TCGA.D8.A27L.01A	BRCA
TCGA.D8.A27M.01A	BRCA
TCGA.D8.A27N.01A	BRCA
TCGA.D8.A27P.01A	BRCA
TCGA.D8.A27R.01A	BRCA
TCGA.D8.A27T.01A	BRCA
TCGA.D8.A27V.01A	BRCA
TCGA.D8.A27W.01A	BRCA
TCGA.E2.A105.01A	BRCA
TCGA.E2.A106.01A	BRCA
TCGA.E2.A107.01A	BRCA
TCGA.E2.A108.01A	BRCA
TCGA.E2.A109.01A	BRCA
TCGA.E2.A10A.01A	BRCA
TCGA.E2.A10C.01A	BRCA
TCGA.E2.A10F.01A	BRCA
TCGA.E2.A14N.01A	BRCA
TCGA.E2.A14P.01A	BRCA
TCGA.E2.A14Q.01A	BRCA
TCGA.E2.A14S.01A	BRCA
TCGA.E2.A14U.01A	BRCA
TCGA.E2.A14V.01A	BRCA
TCGA.E2.A14X.01A	BRCA
TCGA.E2.A14Y.01A	BRCA
TCGA.E2.A14Z.01A	BRCA
TCGA.E2.A150.01A	BRCA
TCGA.E2.A152.01A	BRCA
TCGA.E2.A153.01A	BRCA
TCGA.E2.A154.01A	BRCA
TCGA.E2.A155.01A	BRCA
TCGA.E2.A156.01A	BRCA
TCGA.E2.A158.01A	BRCA
TCGA.E2.A15A.01A	BRCA
TCGA.E2.A15C.01A	BRCA
TCGA.E2.A15E.01A	BRCA
TCGA.E2.A15G.01A	BRCA
TCGA.E2.A15H.01A	BRCA
TCGA.E2.A15I.01A	BRCA
TCGA.E2.A15K.01A	BRCA
TCGA.E2.A15L.01A	BRCA
TCGA.E2.A15M.01A	BRCA
TCGA.E2.A15O.01A	BRCA
TCGA.E2.A15R.01A	BRCA
TCGA.E2.A1B0.01A	BRCA
TCGA.E2.A1B1.01A	BRCA
TCGA.E2.A1B4.01A	BRCA
TCGA.E2.A1B5.01A	BRCA
TCGA.E2.A1B6.01A	BRCA
TCGA.E2.A1BC.01A	BRCA
TCGA.E2.A1BD.01A	BRCA
TCGA.E2.A1IE.01A	BRCA
TCGA.E2.A1IF.01A	BRCA
TCGA.E2.A1IG.01A	BRCA
TCGA.E2.A1IH.01A	BRCA
TCGA.E2.A1II.01A	BRCA
TCGA.E2.A1IJ.01A	BRCA
TCGA.E2.A1IK.01A	BRCA
TCGA.E2.A1IL.01A	BRCA
TCGA.E2.A1IN.01A	BRCA
TCGA.E2.A1IO.01A	BRCA
TCGA.E2.A1IP.01A	BRCA
TCGA.E2.A1L6.01A	BRCA
TCGA.E2.A1L7.01A	BRCA
TCGA.E2.A1L8.01A	BRCA
TCGA.E2.A1L9.01A	BRCA
TCGA.E2.A1LA.01A	BRCA
TCGA.E2.A3DX.01A	BRCA
TCGA.E9.A1N3.01A	BRCA
TCGA.E9.A1N4.01A	BRCA
TCGA.E9.A1N5.01A	BRCA
TCGA.E9.A1N8.01A	BRCA
TCGA.E9.A1N9.01A	BRCA
TCGA.E9.A1NA.01A	BRCA
TCGA.E9.A1NC.01A	BRCA
TCGA.E9.A1ND.01A	BRCA
TCGA.E9.A1NE.01A	BRCA
TCGA.E9.A1NF.01A	BRCA
TCGA.E9.A1NG.01A	BRCA
TCGA.E9.A1NI.01A	BRCA
TCGA.E9.A1QZ.01A	BRCA
TCGA.E9.A1R0.01A	BRCA
TCGA.E9.A1R2.01A	BRCA
TCGA.E9.A1R3.01A	BRCA
TCGA.E9.A1R4.01A	BRCA
TCGA.E9.A1R5.01A	BRCA
TCGA.E9.A1R6.01A	BRCA
TCGA.E9.A1R7.01A	BRCA
TCGA.E9.A1RA.01A	BRCA
TCGA.E9.A1RB.01A	BRCA
TCGA.E9.A1RC.01A	BRCA
TCGA.E9.A1RD.01A	BRCA
TCGA.E9.A1RE.01A	BRCA
TCGA.E9.A1RF.01A	BRCA
TCGA.E9.A1RG.01A	BRCA
TCGA.E9.A1RH.01A	BRCA
TCGA.E9.A1RI.01A	BRCA
TCGA.E9.A226.01A	BRCA
TCGA.E9.A227.01A	BRCA
TCGA.E9.A228.01A	BRCA
TCGA.E9.A22A.01A	BRCA
TCGA.E9.A22B.01A	BRCA
TCGA.E9.A22D.01A	BRCA
TCGA.E9.A22E.01A	BRCA
TCGA.E9.A22G.01A	BRCA
TCGA.E9.A22H.01A	BRCA
TCGA.E9.A243.01A	BRCA
TCGA.E9.A244.01A	BRCA
TCGA.E9.A245.01A	BRCA
TCGA.E9.A247.01A	BRCA
TCGA.E9.A248.01A	BRCA
TCGA.E9.A249.01A	BRCA
TCGA.E9.A24A.01A	BRCA
TCGA.E9.A295.01A	BRCA
TCGA.E9.A2JS.01A	BRCA
TCGA.E9.A2JT.01A	BRCA
TCGA.E9.A3HO.01A	BRCA
TCGA.E9.A3Q9.01A	BRCA
TCGA.E9.A3QA.01A	BRCA
TCGA.EW.A1IW.01A	BRCA
TCGA.EW.A1IX.01A	BRCA
TCGA.EW.A1IY.01A	BRCA
TCGA.EW.A1IZ.01A	BRCA
TCGA.EW.A1J1.01A	BRCA
TCGA.EW.A1J2.01A	BRCA
TCGA.EW.A1J3.01A	BRCA
TCGA.EW.A1J5.01A	BRCA
TCGA.EW.A1J6.01A	BRCA
TCGA.EW.A1OV.01A	BRCA
TCGA.EW.A1OX.01A	BRCA
TCGA.EW.A1OY.01A	BRCA
TCGA.EW.A1OZ.01A	BRCA
TCGA.EW.A1P0.01A	BRCA
TCGA.EW.A1P1.01A	BRCA
TCGA.EW.A1P3.01A	BRCA
TCGA.EW.A1P4.01A	BRCA
TCGA.EW.A1P5.01A	BRCA
TCGA.EW.A1P6.01A	BRCA
TCGA.EW.A1P7.01A	BRCA
TCGA.EW.A1P8.01A	BRCA
TCGA.EW.A1PA.01A	BRCA
TCGA.EW.A1PB.01A	BRCA
TCGA.EW.A1PD.01A	BRCA
TCGA.EW.A1PE.01A	BRCA
TCGA.EW.A1PG.01A	BRCA
TCGA.EW.A1PH.01A	BRCA
TCGA.EW.A2FR.01A	BRCA
TCGA.EW.A2FS.01A	BRCA
TCGA.EW.A2FV.01A	BRCA
TCGA.EW.A2FW.01A	BRCA
TCGA.EW.A3U0.01A	BRCA
TCGA.GM.A3NW.01A	BRCA
TCGA.GM.A3NY.01A	BRCA
TCGA.HN.A2NL.01A	BRCA
