# Supplementary material for: A general framework for analyzing tumor subclonality using SNP array and DNA sequencing data
Source: Genome Biol. 2014 Sep 25;15(9):473. doi: 10.1186/s13059-014-0473-4 (PMC4203890; doi:10.1186/s13059-014-0473-4)
Supplement: Additional file 3: — Simulated data used to compare CHAT , PyClone , and EXPANDS. [file 13059_2014_473_MOESM3_ESM.zip]

Archive with 4 entries (4 files):
- sCNA.rdata
- README.txt
- tumor.vcf
- simData.rdata
