# Supplementary material for: A general framework for analyzing tumor subclonality using SNP array and DNA sequencing data
Source: Genome Biol. 2014 Sep 25;15(9):473. doi: 10.1186/s13059-014-0473-4 (PMC4203890; doi:10.1186/s13059-014-0473-4)
Supplement: Additional file 3: — Simulated data used to compare CHAT , PyClone , and EXPANDS. [file 13059_2014_473_MOESM3_ESM.zip › tumor.vcf]

1	293016	.	A	C	200	PASS	VT=SNP	GT:DP:AD:BQ:MQ:SB:FA	0/0:66:66,0	0/1:57:33,24
1	369533	.	A	C	200	PASS	VT=SNP	GT:DP:AD:BQ:MQ:SB:FA	0/0:41:41,0	0/1:42:34,8
1	702200	.	A	C	200	PASS	VT=SNP	GT:DP:AD:BQ:MQ:SB:FA	0/0:43:43,0	0/1:46:43,3
1	998468	.	A	C	200	PASS	VT=SNP	GT:DP:AD:BQ:MQ:SB:FA	0/0:48:48,0	0/1:46:27,19
1	608536	.	A	C	200	PASS	VT=SNP	GT:DP:AD:BQ:MQ:SB:FA	0/0:47:47,0	0/1:53:51,2
1	577468	.	A	C	200	PASS	VT=SNP	GT:DP:AD:BQ:MQ:SB:FA	0/0:52:52,0	0/1:36:15,21
1	543596	.	A	C	200	PASS	VT=SNP	GT:DP:AD:BQ:MQ:SB:FA	0/0:42:42,0	0/1:53:42,11
1	137419	.	A	C	200	PASS	VT=SNP	GT:DP:AD:BQ:MQ:SB:FA	0/0:60:60,0	0/1:36:33,3
1	835087	.	A	C	200	PASS	VT=SNP	GT:DP:AD:BQ:MQ:SB:FA	0/0:51:51,0	0/1:51:35,16
1	101238	.	A	C	200	PASS	VT=SNP	GT:DP:AD:BQ:MQ:SB:FA	0/0:46:46,0	0/1:39:11,28
1	48693	.	A	C	200	PASS	VT=SNP	GT:DP:AD:BQ:MQ:SB:FA	0/0:47:47,0	0/1:54:45,9
1	747970	.	A	C	200	PASS	VT=SNP	GT:DP:AD:BQ:MQ:SB:FA	0/0:51:51,0	0/1:52:46,6
1	768490	.	A	C	200	PASS	VT=SNP	GT:DP:AD:BQ:MQ:SB:FA	0/0:56:56,0	0/1:47:35,12
1	334519	.	A	C	200	PASS	VT=SNP	GT:DP:AD:BQ:MQ:SB:FA	0/0:47:47,0	0/1:41:23,18
1	92874	.	A	C	200	PASS	VT=SNP	GT:DP:AD:BQ:MQ:SB:FA	0/0:62:62,0	0/1:63:61,2
1	34539	.	A	C	200	PASS	VT=SNP	GT:DP:AD:BQ:MQ:SB:FA	0/0:52:52,0	0/1:51:43,8
1	25187	.	A	C	200	PASS	VT=SNP	GT:DP:AD:BQ:MQ:SB:FA	0/0:70:70,0	0/1:50:43,7
1	458834	.	A	C	200	PASS	VT=SNP	GT:DP:AD:BQ:MQ:SB:FA	0/0:45:45,0	0/1:40:38,2
1	108384	.	A	C	200	PASS	VT=SNP	GT:DP:AD:BQ:MQ:SB:FA	0/0:56:56,0	0/1:41:39,2
1	65524	.	A	C	200	PASS	VT=SNP	GT:DP:AD:BQ:MQ:SB:FA	0/0:60:60,0	0/1:49:37,12
1	847366	.	A	C	200	PASS	VT=SNP	GT:DP:AD:BQ:MQ:SB:FA	0/0:38:38,0	0/1:51:46,5
1	297781	.	A	C	200	PASS	VT=SNP	GT:DP:AD:BQ:MQ:SB:FA	0/0:50:50,0	0/1:47:44,3
1	427372	.	A	C	200	PASS	VT=SNP	GT:DP:AD:BQ:MQ:SB:FA	0/0:46:46,0	0/1:53:51,2
1	568465	.	A	C	200	PASS	VT=SNP	GT:DP:AD:BQ:MQ:SB:FA	0/0:58:58,0	0/1:43:5,38
1	996711	.	A	C	200	PASS	VT=SNP	GT:DP:AD:BQ:MQ:SB:FA	0/0:45:45,0	0/1:53:39,14
1	995668	.	A	C	200	PASS	VT=SNP	GT:DP:AD:BQ:MQ:SB:FA	0/0:35:35,0	0/1:44:43,1
1	851920	.	A	C	200	PASS	VT=SNP	GT:DP:AD:BQ:MQ:SB:FA	0/0:54:54,0	0/1:55:53,2
1	550707	.	A	C	200	PASS	VT=SNP	GT:DP:AD:BQ:MQ:SB:FA	0/0:50:50,0	0/1:55:55,0
1	768121	.	A	C	200	PASS	VT=SNP	GT:DP:AD:BQ:MQ:SB:FA	0/0:46:46,0	0/1:52:45,7
1	251758	.	A	C	200	PASS	VT=SNP	GT:DP:AD:BQ:MQ:SB:FA	0/0:65:65,0	0/1:56:51,5
1	944672	.	A	C	200	PASS	VT=SNP	GT:DP:AD:BQ:MQ:SB:FA	0/0:54:54,0	0/1:41:26,15
1	864362	.	A	C	200	PASS	VT=SNP	GT:DP:AD:BQ:MQ:SB:FA	0/0:41:41,0	0/1:38:13,25
1	439134	.	A	C	200	PASS	VT=SNP	GT:DP:AD:BQ:MQ:SB:FA	0/0:66:66,0	0/1:44:22,22
1	769334	.	A	C	200	PASS	VT=SNP	GT:DP:AD:BQ:MQ:SB:FA	0/0:59:59,0	0/1:48:40,8
1	829512	.	A	C	200	PASS	VT=SNP	GT:DP:AD:BQ:MQ:SB:FA	0/0:48:48,0	0/1:52:48,4
1	872656	.	A	C	200	PASS	VT=SNP	GT:DP:AD:BQ:MQ:SB:FA	0/0:42:42,0	0/1:47:47,0
1	324165	.	A	C	200	PASS	VT=SNP	GT:DP:AD:BQ:MQ:SB:FA	0/0:36:36,0	0/1:55:37,18
1	77850	.	A	C	200	PASS	VT=SNP	GT:DP:AD:BQ:MQ:SB:FA	0/0:53:53,0	0/1:46:28,18
1	143069	.	A	C	200	PASS	VT=SNP	GT:DP:AD:BQ:MQ:SB:FA	0/0:50:50,0	0/1:45:19,26
1	982829	.	A	C	200	PASS	VT=SNP	GT:DP:AD:BQ:MQ:SB:FA	0/0:47:47,0	0/1:58:28,30
1	454682	.	A	C	200	PASS	VT=SNP	GT:DP:AD:BQ:MQ:SB:FA	0/0:54:54,0	0/1:53:51,2
1	645435	.	A	C	200	PASS	VT=SNP	GT:DP:AD:BQ:MQ:SB:FA	0/0:54:54,0	0/1:52:40,12
1	799038	.	A	C	200	PASS	VT=SNP	GT:DP:AD:BQ:MQ:SB:FA	0/0:40:40,0	0/1:52:40,12
1	541622	.	A	C	200	PASS	VT=SNP	GT:DP:AD:BQ:MQ:SB:FA	0/0:57:57,0	0/1:52:51,1
1	307373	.	A	C	200	PASS	VT=SNP	GT:DP:AD:BQ:MQ:SB:FA	0/0:56:56,0	0/1:44:27,17
1	640024	.	A	C	200	PASS	VT=SNP	GT:DP:AD:BQ:MQ:SB:FA	0/0:60:60,0	0/1:56:50,6
1	302423	.	A	C	200	PASS	VT=SNP	GT:DP:AD:BQ:MQ:SB:FA	0/0:48:48,0	0/1:43:42,1
1	985230	.	A	C	200	PASS	VT=SNP	GT:DP:AD:BQ:MQ:SB:FA	0/0:65:65,0	0/1:55:33,22
1	967178	.	A	C	200	PASS	VT=SNP	GT:DP:AD:BQ:MQ:SB:FA	0/0:46:46,0	0/1:48:33,15
1	403142	.	A	C	200	PASS	VT=SNP	GT:DP:AD:BQ:MQ:SB:FA	0/0:42:42,0	0/1:58:43,15
1	328246	.	A	C	200	PASS	VT=SNP	GT:DP:AD:BQ:MQ:SB:FA	0/0:38:38,0	0/1:57:57,0
1	215382	.	A	C	200	PASS	VT=SNP	GT:DP:AD:BQ:MQ:SB:FA	0/0:50:50,0	0/1:47:27,20
1	95503	.	A	C	200	PASS	VT=SNP	GT:DP:AD:BQ:MQ:SB:FA	0/0:43:43,0	0/1:52:22,30
1	250605	.	A	C	200	PASS	VT=SNP	GT:DP:AD:BQ:MQ:SB:FA	0/0:45:45,0	0/1:64:37,27
1	944523	.	A	C	200	PASS	VT=SNP	GT:DP:AD:BQ:MQ:SB:FA	0/0:54:54,0	0/1:49:36,13
1	366565	.	A	C	200	PASS	VT=SNP	GT:DP:AD:BQ:MQ:SB:FA	0/0:57:57,0	0/1:52:34,18
1	551680	.	A	C	200	PASS	VT=SNP	GT:DP:AD:BQ:MQ:SB:FA	0/0:48:48,0	0/1:64:52,12
1	699755	.	A	C	200	PASS	VT=SNP	GT:DP:AD:BQ:MQ:SB:FA	0/0:45:45,0	0/1:55:20,35
1	110686	.	A	C	200	PASS	VT=SNP	GT:DP:AD:BQ:MQ:SB:FA	0/0:50:50,0	0/1:48:27,21
1	940863	.	A	C	200	PASS	VT=SNP	GT:DP:AD:BQ:MQ:SB:FA	0/0:50:50,0	0/1:46:39,7
1	205052	.	A	C	200	PASS	VT=SNP	GT:DP:AD:BQ:MQ:SB:FA	0/0:67:67,0	0/1:57:31,26
1	659459	.	A	C	200	PASS	VT=SNP	GT:DP:AD:BQ:MQ:SB:FA	0/0:42:42,0	0/1:42:30,12
1	940216	.	A	C	200	PASS	VT=SNP	GT:DP:AD:BQ:MQ:SB:FA	0/0:50:50,0	0/1:60:37,23
1	881419	.	A	C	200	PASS	VT=SNP	GT:DP:AD:BQ:MQ:SB:FA	0/0:52:52,0	0/1:62:54,8
1	415414	.	A	C	200	PASS	VT=SNP	GT:DP:AD:BQ:MQ:SB:FA	0/0:48:48,0	0/1:46:41,5
1	244501	.	A	C	200	PASS	VT=SNP	GT:DP:AD:BQ:MQ:SB:FA	0/0:51:51,0	0/1:52:32,20
1	490004	.	A	C	200	PASS	VT=SNP	GT:DP:AD:BQ:MQ:SB:FA	0/0:47:47,0	0/1:52:50,2
1	157636	.	A	C	200	PASS	VT=SNP	GT:DP:AD:BQ:MQ:SB:FA	0/0:53:53,0	0/1:50:43,7
1	867682	.	A	C	200	PASS	VT=SNP	GT:DP:AD:BQ:MQ:SB:FA	0/0:40:40,0	0/1:54:49,5
1	888162	.	A	C	200	PASS	VT=SNP	GT:DP:AD:BQ:MQ:SB:FA	0/0:57:57,0	0/1:50:31,19
1	647011	.	A	C	200	PASS	VT=SNP	GT:DP:AD:BQ:MQ:SB:FA	0/0:43:43,0	0/1:40:14,26
1	72560	.	A	C	200	PASS	VT=SNP	GT:DP:AD:BQ:MQ:SB:FA	0/0:50:50,0	0/1:39:20,19
1	974864	.	A	C	200	PASS	VT=SNP	GT:DP:AD:BQ:MQ:SB:FA	0/0:39:39,0	0/1:53:45,8
1	173361	.	A	C	200	PASS	VT=SNP	GT:DP:AD:BQ:MQ:SB:FA	0/0:48:48,0	0/1:50:48,2
1	146745	.	A	C	200	PASS	VT=SNP	GT:DP:AD:BQ:MQ:SB:FA	0/0:51:51,0	0/1:41:39,2
1	279819	.	A	C	200	PASS	VT=SNP	GT:DP:AD:BQ:MQ:SB:FA	0/0:49:49,0	0/1:39:33,6
1	228334	.	A	C	200	PASS	VT=SNP	GT:DP:AD:BQ:MQ:SB:FA	0/0:37:37,0	0/1:55:54,1
1	383060	.	A	C	200	PASS	VT=SNP	GT:DP:AD:BQ:MQ:SB:FA	0/0:50:50,0	0/1:66:54,12
1	879764	.	A	C	200	PASS	VT=SNP	GT:DP:AD:BQ:MQ:SB:FA	0/0:49:49,0	0/1:61:58,3
1	59586	.	A	C	200	PASS	VT=SNP	GT:DP:AD:BQ:MQ:SB:FA	0/0:52:52,0	0/1:40:37,3
1	911022	.	A	C	200	PASS	VT=SNP	GT:DP:AD:BQ:MQ:SB:FA	0/0:50:50,0	0/1:48:34,14
1	355323	.	A	C	200	PASS	VT=SNP	GT:DP:AD:BQ:MQ:SB:FA	0/0:41:41,0	0/1:56:43,13
1	614704	.	A	C	200	PASS	VT=SNP	GT:DP:AD:BQ:MQ:SB:FA	0/0:52:52,0	0/1:40:35,5
1	429604	.	A	C	200	PASS	VT=SNP	GT:DP:AD:BQ:MQ:SB:FA	0/0:51:51,0	0/1:49:37,12
1	245230	.	A	C	200	PASS	VT=SNP	GT:DP:AD:BQ:MQ:SB:FA	0/0:50:50,0	0/1:73:38,35
1	768261	.	A	C	200	PASS	VT=SNP	GT:DP:AD:BQ:MQ:SB:FA	0/0:47:47,0	0/1:49:35,14
1	463258	.	A	C	200	PASS	VT=SNP	GT:DP:AD:BQ:MQ:SB:FA	0/0:45:45,0	0/1:65:35,30
1	344901	.	A	C	200	PASS	VT=SNP	GT:DP:AD:BQ:MQ:SB:FA	0/0:51:51,0	0/1:49:43,6
1	105146	.	A	C	200	PASS	VT=SNP	GT:DP:AD:BQ:MQ:SB:FA	0/0:51:51,0	0/1:48:37,11
1	1782	.	A	C	200	PASS	VT=SNP	GT:DP:AD:BQ:MQ:SB:FA	0/0:50:50,0	0/1:57:30,27
1	992609	.	A	C	200	PASS	VT=SNP	GT:DP:AD:BQ:MQ:SB:FA	0/0:44:44,0	0/1:47:40,7
1	825251	.	A	C	200	PASS	VT=SNP	GT:DP:AD:BQ:MQ:SB:FA	0/0:35:35,0	0/1:46:43,3
1	713288	.	A	C	200	PASS	VT=SNP	GT:DP:AD:BQ:MQ:SB:FA	0/0:55:55,0	0/1:46:44,2
1	318331	.	A	C	200	PASS	VT=SNP	GT:DP:AD:BQ:MQ:SB:FA	0/0:46:46,0	0/1:57:47,10
1	650038	.	A	C	200	PASS	VT=SNP	GT:DP:AD:BQ:MQ:SB:FA	0/0:40:40,0	0/1:55:24,31
1	357023	.	A	C	200	PASS	VT=SNP	GT:DP:AD:BQ:MQ:SB:FA	0/0:52:52,0	0/1:55:43,12
1	370050	.	A	C	200	PASS	VT=SNP	GT:DP:AD:BQ:MQ:SB:FA	0/0:51:51,0	0/1:44:39,5
1	642362	.	A	C	200	PASS	VT=SNP	GT:DP:AD:BQ:MQ:SB:FA	0/0:42:42,0	0/1:44:36,8
1	380908	.	A	C	200	PASS	VT=SNP	GT:DP:AD:BQ:MQ:SB:FA	0/0:41:41,0	0/1:59:38,21
1	661050	.	A	C	200	PASS	VT=SNP	GT:DP:AD:BQ:MQ:SB:FA	0/0:52:52,0	0/1:43:39,4
1	370955	.	A	C	200	PASS	VT=SNP	GT:DP:AD:BQ:MQ:SB:FA	0/0:46:46,0	0/1:55:39,16
1	821304	.	A	C	200	PASS	VT=SNP	GT:DP:AD:BQ:MQ:SB:FA	0/0:46:46,0	0/1:46:42,4
1	573985	.	A	C	200	PASS	VT=SNP	GT:DP:AD:BQ:MQ:SB:FA	0/0:48:48,0	0/1:58:29,29
1	390222	.	A	C	200	PASS	VT=SNP	GT:DP:AD:BQ:MQ:SB:FA	0/0:51:51,0	0/1:48:25,23
1	72408	.	A	C	200	PASS	VT=SNP	GT:DP:AD:BQ:MQ:SB:FA	0/0:59:59,0	0/1:52:40,12
1	693871	.	A	C	200	PASS	VT=SNP	GT:DP:AD:BQ:MQ:SB:FA	0/0:54:54,0	0/1:63:54,9
1	716629	.	A	C	200	PASS	VT=SNP	GT:DP:AD:BQ:MQ:SB:FA	0/0:44:44,0	0/1:56:46,10
1	20336	.	A	C	200	PASS	VT=SNP	GT:DP:AD:BQ:MQ:SB:FA	0/0:54:54,0	0/1:43:26,17
1	533226	.	A	C	200	PASS	VT=SNP	GT:DP:AD:BQ:MQ:SB:FA	0/0:57:57,0	0/1:58:49,9
1	963864	.	A	C	200	PASS	VT=SNP	GT:DP:AD:BQ:MQ:SB:FA	0/0:45:45,0	0/1:57:31,26
1	339072	.	A	C	200	PASS	VT=SNP	GT:DP:AD:BQ:MQ:SB:FA	0/0:59:59,0	0/1:47:33,14
1	655302	.	A	C	200	PASS	VT=SNP	GT:DP:AD:BQ:MQ:SB:FA	0/0:49:49,0	0/1:65:38,27
1	1294	.	A	C	200	PASS	VT=SNP	GT:DP:AD:BQ:MQ:SB:FA	0/0:55:55,0	0/1:50:41,9
1	127193	.	A	C	200	PASS	VT=SNP	GT:DP:AD:BQ:MQ:SB:FA	0/0:49:49,0	0/1:55:42,13
1	313034	.	A	C	200	PASS	VT=SNP	GT:DP:AD:BQ:MQ:SB:FA	0/0:40:40,0	0/1:53:47,6
1	147339	.	A	C	200	PASS	VT=SNP	GT:DP:AD:BQ:MQ:SB:FA	0/0:38:38,0	0/1:50:50,0
1	332706	.	A	C	200	PASS	VT=SNP	GT:DP:AD:BQ:MQ:SB:FA	0/0:49:49,0	0/1:48:34,14
1	894987	.	A	C	200	PASS	VT=SNP	GT:DP:AD:BQ:MQ:SB:FA	0/0:47:47,0	0/1:56:54,2
1	216993	.	A	C	200	PASS	VT=SNP	GT:DP:AD:BQ:MQ:SB:FA	0/0:41:41,0	0/1:45:24,21
1	346369	.	A	C	200	PASS	VT=SNP	GT:DP:AD:BQ:MQ:SB:FA	0/0:34:34,0	0/1:43:40,3
1	261823	.	A	C	200	PASS	VT=SNP	GT:DP:AD:BQ:MQ:SB:FA	0/0:46:46,0	0/1:54:39,15
1	954933	.	A	C	200	PASS	VT=SNP	GT:DP:AD:BQ:MQ:SB:FA	0/0:44:44,0	0/1:49:29,20
1	459077	.	A	C	200	PASS	VT=SNP	GT:DP:AD:BQ:MQ:SB:FA	0/0:37:37,0	0/1:42:42,0
1	44113	.	A	C	200	PASS	VT=SNP	GT:DP:AD:BQ:MQ:SB:FA	0/0:46:46,0	0/1:54:44,10
1	108707	.	A	C	200	PASS	VT=SNP	GT:DP:AD:BQ:MQ:SB:FA	0/0:53:53,0	0/1:41:34,7
1	805751	.	A	C	200	PASS	VT=SNP	GT:DP:AD:BQ:MQ:SB:FA	0/0:54:54,0	0/1:62:62,0
1	443177	.	A	C	200	PASS	VT=SNP	GT:DP:AD:BQ:MQ:SB:FA	0/0:54:54,0	0/1:55:34,21
1	519433	.	A	C	200	PASS	VT=SNP	GT:DP:AD:BQ:MQ:SB:FA	0/0:44:44,0	0/1:49:32,17
1	698314	.	A	C	200	PASS	VT=SNP	GT:DP:AD:BQ:MQ:SB:FA	0/0:59:59,0	0/1:42:25,17
1	294435	.	A	C	200	PASS	VT=SNP	GT:DP:AD:BQ:MQ:SB:FA	0/0:41:41,0	0/1:52:11,41
1	198764	.	A	C	200	PASS	VT=SNP	GT:DP:AD:BQ:MQ:SB:FA	0/0:50:50,0	0/1:50:50,0
1	59931	.	A	C	200	PASS	VT=SNP	GT:DP:AD:BQ:MQ:SB:FA	0/0:53:53,0	0/1:47:31,16
1	119181	.	A	C	200	PASS	VT=SNP	GT:DP:AD:BQ:MQ:SB:FA	0/0:35:35,0	0/1:67:64,3
1	903754	.	A	C	200	PASS	VT=SNP	GT:DP:AD:BQ:MQ:SB:FA	0/0:51:51,0	0/1:38:36,2
1	909210	.	A	C	200	PASS	VT=SNP	GT:DP:AD:BQ:MQ:SB:FA	0/0:56:56,0	0/1:56:46,10
1	133309	.	A	C	200	PASS	VT=SNP	GT:DP:AD:BQ:MQ:SB:FA	0/0:53:53,0	0/1:46:29,17
1	806714	.	A	C	200	PASS	VT=SNP	GT:DP:AD:BQ:MQ:SB:FA	0/0:49:49,0	0/1:68:53,15
1	569492	.	A	C	200	PASS	VT=SNP	GT:DP:AD:BQ:MQ:SB:FA	0/0:52:52,0	0/1:43:43,0
1	630793	.	A	C	200	PASS	VT=SNP	GT:DP:AD:BQ:MQ:SB:FA	0/0:40:40,0	0/1:39:32,7
1	129098	.	A	C	200	PASS	VT=SNP	GT:DP:AD:BQ:MQ:SB:FA	0/0:52:52,0	0/1:51:44,7
1	23606	.	A	C	200	PASS	VT=SNP	GT:DP:AD:BQ:MQ:SB:FA	0/0:48:48,0	0/1:50:50,0
1	24397	.	A	C	200	PASS	VT=SNP	GT:DP:AD:BQ:MQ:SB:FA	0/0:52:52,0	0/1:53:23,30
1	886259	.	A	C	200	PASS	VT=SNP	GT:DP:AD:BQ:MQ:SB:FA	0/0:53:53,0	0/1:49:49,0
1	768007	.	A	C	200	PASS	VT=SNP	GT:DP:AD:BQ:MQ:SB:FA	0/0:46:46,0	0/1:37:35,2
1	930109	.	A	C	200	PASS	VT=SNP	GT:DP:AD:BQ:MQ:SB:FA	0/0:60:60,0	0/1:48:33,15
1	315309	.	A	C	200	PASS	VT=SNP	GT:DP:AD:BQ:MQ:SB:FA	0/0:59:59,0	0/1:56:34,22
1	445398	.	A	C	200	PASS	VT=SNP	GT:DP:AD:BQ:MQ:SB:FA	0/0:48:48,0	0/1:51:49,2
1	364458	.	A	C	200	PASS	VT=SNP	GT:DP:AD:BQ:MQ:SB:FA	0/0:72:72,0	0/1:50:20,30
1	409297	.	A	C	200	PASS	VT=SNP	GT:DP:AD:BQ:MQ:SB:FA	0/0:46:46,0	0/1:61:20,41
1	919679	.	A	C	200	PASS	VT=SNP	GT:DP:AD:BQ:MQ:SB:FA	0/0:78:78,0	0/1:50:26,24
1	92815	.	A	C	200	PASS	VT=SNP	GT:DP:AD:BQ:MQ:SB:FA	0/0:52:52,0	0/1:54:33,21
1	991251	.	A	C	200	PASS	VT=SNP	GT:DP:AD:BQ:MQ:SB:FA	0/0:52:52,0	0/1:46:5,41
1	155122	.	A	C	200	PASS	VT=SNP	GT:DP:AD:BQ:MQ:SB:FA	0/0:40:40,0	0/1:52:33,19
1	977003	.	A	C	200	PASS	VT=SNP	GT:DP:AD:BQ:MQ:SB:FA	0/0:49:49,0	0/1:56:11,45
1	535913	.	A	C	200	PASS	VT=SNP	GT:DP:AD:BQ:MQ:SB:FA	0/0:54:54,0	0/1:33:15,18
1	486114	.	A	C	200	PASS	VT=SNP	GT:DP:AD:BQ:MQ:SB:FA	0/0:55:55,0	0/1:41:13,28
1	628698	.	A	C	200	PASS	VT=SNP	GT:DP:AD:BQ:MQ:SB:FA	0/0:56:56,0	0/1:51:49,2
1	790186	.	A	C	200	PASS	VT=SNP	GT:DP:AD:BQ:MQ:SB:FA	0/0:66:66,0	0/1:42:27,15
1	139748	.	A	C	200	PASS	VT=SNP	GT:DP:AD:BQ:MQ:SB:FA	0/0:48:48,0	0/1:54:54,0
1	958454	.	A	C	200	PASS	VT=SNP	GT:DP:AD:BQ:MQ:SB:FA	0/0:47:47,0	0/1:43:31,12
1	882549	.	A	C	200	PASS	VT=SNP	GT:DP:AD:BQ:MQ:SB:FA	0/0:47:47,0	0/1:54:19,35
1	453228	.	A	C	200	PASS	VT=SNP	GT:DP:AD:BQ:MQ:SB:FA	0/0:56:56,0	0/1:50:33,17
1	479246	.	A	C	200	PASS	VT=SNP	GT:DP:AD:BQ:MQ:SB:FA	0/0:48:48,0	0/1:37:16,21
1	992727	.	A	C	200	PASS	VT=SNP	GT:DP:AD:BQ:MQ:SB:FA	0/0:49:49,0	0/1:57:42,15
1	581475	.	A	C	200	PASS	VT=SNP	GT:DP:AD:BQ:MQ:SB:FA	0/0:49:49,0	0/1:41:27,14
1	933540	.	A	C	200	PASS	VT=SNP	GT:DP:AD:BQ:MQ:SB:FA	0/0:54:54,0	0/1:39:39,0
1	919926	.	A	C	200	PASS	VT=SNP	GT:DP:AD:BQ:MQ:SB:FA	0/0:47:47,0	0/1:33:13,20
1	790673	.	A	C	200	PASS	VT=SNP	GT:DP:AD:BQ:MQ:SB:FA	0/0:49:49,0	0/1:45:42,3
1	321008	.	A	C	200	PASS	VT=SNP	GT:DP:AD:BQ:MQ:SB:FA	0/0:48:48,0	0/1:45:1,44
1	176422	.	A	C	200	PASS	VT=SNP	GT:DP:AD:BQ:MQ:SB:FA	0/0:51:51,0	0/1:48:19,29
1	286645	.	A	C	200	PASS	VT=SNP	GT:DP:AD:BQ:MQ:SB:FA	0/0:55:55,0	0/1:50:21,29
1	484612	.	A	C	200	PASS	VT=SNP	GT:DP:AD:BQ:MQ:SB:FA	0/0:46:46,0	0/1:31:12,19
1	80962	.	A	C	200	PASS	VT=SNP	GT:DP:AD:BQ:MQ:SB:FA	0/0:50:50,0	0/1:57:38,19
1	909253	.	A	C	200	PASS	VT=SNP	GT:DP:AD:BQ:MQ:SB:FA	0/0:50:50,0	0/1:40:39,1
1	256143	.	A	C	200	PASS	VT=SNP	GT:DP:AD:BQ:MQ:SB:FA	0/0:57:57,0	0/1:45:40,5
1	677777	.	A	C	200	PASS	VT=SNP	GT:DP:AD:BQ:MQ:SB:FA	0/0:53:53,0	0/1:54:54,0
1	732847	.	A	C	200	PASS	VT=SNP	GT:DP:AD:BQ:MQ:SB:FA	0/0:40:40,0	0/1:50:33,17
1	197419	.	A	C	200	PASS	VT=SNP	GT:DP:AD:BQ:MQ:SB:FA	0/0:38:38,0	0/1:40:34,6
1	655603	.	A	C	200	PASS	VT=SNP	GT:DP:AD:BQ:MQ:SB:FA	0/0:50:50,0	0/1:54:50,4
1	224783	.	A	C	200	PASS	VT=SNP	GT:DP:AD:BQ:MQ:SB:FA	0/0:44:44,0	0/1:52:27,25
1	149717	.	A	C	200	PASS	VT=SNP	GT:DP:AD:BQ:MQ:SB:FA	0/0:48:48,0	0/1:48:26,22
1	548674	.	A	C	200	PASS	VT=SNP	GT:DP:AD:BQ:MQ:SB:FA	0/0:46:46,0	0/1:39:37,2
1	335679	.	A	C	200	PASS	VT=SNP	GT:DP:AD:BQ:MQ:SB:FA	0/0:38:38,0	0/1:56:47,9
1	931527	.	A	C	200	PASS	VT=SNP	GT:DP:AD:BQ:MQ:SB:FA	0/0:45:45,0	0/1:46:42,4
1	537858	.	A	C	200	PASS	VT=SNP	GT:DP:AD:BQ:MQ:SB:FA	0/0:48:48,0	0/1:46:42,4
1	307356	.	A	C	200	PASS	VT=SNP	GT:DP:AD:BQ:MQ:SB:FA	0/0:42:42,0	0/1:52:26,26
1	103361	.	A	C	200	PASS	VT=SNP	GT:DP:AD:BQ:MQ:SB:FA	0/0:52:52,0	0/1:40:33,7
1	829225	.	A	C	200	PASS	VT=SNP	GT:DP:AD:BQ:MQ:SB:FA	0/0:53:53,0	0/1:52:52,0
1	98255	.	A	C	200	PASS	VT=SNP	GT:DP:AD:BQ:MQ:SB:FA	0/0:46:46,0	0/1:51:32,19
1	654861	.	A	C	200	PASS	VT=SNP	GT:DP:AD:BQ:MQ:SB:FA	0/0:50:50,0	0/1:41:27,14
1	502498	.	A	C	200	PASS	VT=SNP	GT:DP:AD:BQ:MQ:SB:FA	0/0:45:45,0	0/1:59:52,7
1	416943	.	A	C	200	PASS	VT=SNP	GT:DP:AD:BQ:MQ:SB:FA	0/0:56:56,0	0/1:57:35,22
1	414388	.	A	C	200	PASS	VT=SNP	GT:DP:AD:BQ:MQ:SB:FA	0/0:50:50,0	0/1:56:20,36
1	890512	.	A	C	200	PASS	VT=SNP	GT:DP:AD:BQ:MQ:SB:FA	0/0:55:55,0	0/1:57:28,29
1	316541	.	A	C	200	PASS	VT=SNP	GT:DP:AD:BQ:MQ:SB:FA	0/0:50:50,0	0/1:53:32,21
1	93144	.	A	C	200	PASS	VT=SNP	GT:DP:AD:BQ:MQ:SB:FA	0/0:49:49,0	0/1:50:41,9
1	978378	.	A	C	200	PASS	VT=SNP	GT:DP:AD:BQ:MQ:SB:FA	0/0:45:45,0	0/1:48:29,19
1	838013	.	A	C	200	PASS	VT=SNP	GT:DP:AD:BQ:MQ:SB:FA	0/0:47:47,0	0/1:44:42,2
1	115076	.	A	C	200	PASS	VT=SNP	GT:DP:AD:BQ:MQ:SB:FA	0/0:54:54,0	0/1:55:54,1
1	376269	.	A	C	200	PASS	VT=SNP	GT:DP:AD:BQ:MQ:SB:FA	0/0:55:55,0	0/1:53:46,7
1	113326	.	A	C	200	PASS	VT=SNP	GT:DP:AD:BQ:MQ:SB:FA	0/0:62:62,0	0/1:34:23,11
1	274716	.	A	C	200	PASS	VT=SNP	GT:DP:AD:BQ:MQ:SB:FA	0/0:52:52,0	0/1:45:40,5
1	419676	.	A	C	200	PASS	VT=SNP	GT:DP:AD:BQ:MQ:SB:FA	0/0:58:58,0	0/1:50:50,0
1	197906	.	A	C	200	PASS	VT=SNP	GT:DP:AD:BQ:MQ:SB:FA	0/0:53:53,0	0/1:35:35,0
1	719535	.	A	C	200	PASS	VT=SNP	GT:DP:AD:BQ:MQ:SB:FA	0/0:44:44,0	0/1:38:36,2
1	689187	.	A	C	200	PASS	VT=SNP	GT:DP:AD:BQ:MQ:SB:FA	0/0:47:47,0	0/1:48:45,3
1	574475	.	A	C	200	PASS	VT=SNP	GT:DP:AD:BQ:MQ:SB:FA	0/0:45:45,0	0/1:47:44,3
1	799324	.	A	C	200	PASS	VT=SNP	GT:DP:AD:BQ:MQ:SB:FA	0/0:42:42,0	0/1:53:41,12
1	241011	.	A	C	200	PASS	VT=SNP	GT:DP:AD:BQ:MQ:SB:FA	0/0:41:41,0	0/1:49:30,19
1	496503	.	A	C	200	PASS	VT=SNP	GT:DP:AD:BQ:MQ:SB:FA	0/0:46:46,0	0/1:43:37,6
1	491697	.	A	C	200	PASS	VT=SNP	GT:DP:AD:BQ:MQ:SB:FA	0/0:54:54,0	0/1:35:28,7
1	368089	.	A	C	200	PASS	VT=SNP	GT:DP:AD:BQ:MQ:SB:FA	0/0:48:48,0	0/1:48:46,2
1	574186	.	A	C	200	PASS	VT=SNP	GT:DP:AD:BQ:MQ:SB:FA	0/0:47:47,0	0/1:59:13,46
1	432452	.	A	C	200	PASS	VT=SNP	GT:DP:AD:BQ:MQ:SB:FA	0/0:49:49,0	0/1:44:32,12
1	738260	.	A	C	200	PASS	VT=SNP	GT:DP:AD:BQ:MQ:SB:FA	0/0:45:45,0	0/1:38:36,2
1	751339	.	A	C	200	PASS	VT=SNP	GT:DP:AD:BQ:MQ:SB:FA	0/0:50:50,0	0/1:36:33,3
1	929141	.	A	C	200	PASS	VT=SNP	GT:DP:AD:BQ:MQ:SB:FA	0/0:42:42,0	0/1:48:31,17
1	953666	.	A	C	200	PASS	VT=SNP	GT:DP:AD:BQ:MQ:SB:FA	0/0:54:54,0	0/1:55:30,25
1	148143	.	A	C	200	PASS	VT=SNP	GT:DP:AD:BQ:MQ:SB:FA	0/0:44:44,0	0/1:59:40,19
1	581796	.	A	C	200	PASS	VT=SNP	GT:DP:AD:BQ:MQ:SB:FA	0/0:46:46,0	0/1:48:40,8
1	689271	.	A	C	200	PASS	VT=SNP	GT:DP:AD:BQ:MQ:SB:FA	0/0:67:67,0	0/1:47:44,3
1	960062	.	A	C	200	PASS	VT=SNP	GT:DP:AD:BQ:MQ:SB:FA	0/0:53:53,0	0/1:50:49,1
1	305332	.	A	C	200	PASS	VT=SNP	GT:DP:AD:BQ:MQ:SB:FA	0/0:38:38,0	0/1:34:28,6
1	424624	.	A	C	200	PASS	VT=SNP	GT:DP:AD:BQ:MQ:SB:FA	0/0:42:42,0	0/1:32:15,17
1	937186	.	A	C	200	PASS	VT=SNP	GT:DP:AD:BQ:MQ:SB:FA	0/0:31:31,0	0/1:43:39,4
1	710700	.	A	C	200	PASS	VT=SNP	GT:DP:AD:BQ:MQ:SB:FA	0/0:53:53,0	0/1:52:48,4
1	841293	.	A	C	200	PASS	VT=SNP	GT:DP:AD:BQ:MQ:SB:FA	0/0:47:47,0	0/1:51:34,17
1	353350	.	A	C	200	PASS	VT=SNP	GT:DP:AD:BQ:MQ:SB:FA	0/0:48:48,0	0/1:51:33,18
1	350574	.	A	C	200	PASS	VT=SNP	GT:DP:AD:BQ:MQ:SB:FA	0/0:40:40,0	0/1:54:54,0
1	145775	.	A	C	200	PASS	VT=SNP	GT:DP:AD:BQ:MQ:SB:FA	0/0:58:58,0	0/1:51:22,29
1	709987	.	A	C	200	PASS	VT=SNP	GT:DP:AD:BQ:MQ:SB:FA	0/0:53:53,0	0/1:52:37,15
1	489324	.	A	C	200	PASS	VT=SNP	GT:DP:AD:BQ:MQ:SB:FA	0/0:48:48,0	0/1:54:25,29
1	435229	.	A	C	200	PASS	VT=SNP	GT:DP:AD:BQ:MQ:SB:FA	0/0:46:46,0	0/1:54:30,24
1	816684	.	A	C	200	PASS	VT=SNP	GT:DP:AD:BQ:MQ:SB:FA	0/0:60:60,0	0/1:61:59,2
1	345406	.	A	C	200	PASS	VT=SNP	GT:DP:AD:BQ:MQ:SB:FA	0/0:58:58,0	0/1:47:28,19
1	930901	.	A	C	200	PASS	VT=SNP	GT:DP:AD:BQ:MQ:SB:FA	0/0:38:38,0	0/1:59:48,11
1	132642	.	A	C	200	PASS	VT=SNP	GT:DP:AD:BQ:MQ:SB:FA	0/0:45:45,0	0/1:62:20,42
1	234622	.	A	C	200	PASS	VT=SNP	GT:DP:AD:BQ:MQ:SB:FA	0/0:53:53,0	0/1:47:45,2
1	886671	.	A	C	200	PASS	VT=SNP	GT:DP:AD:BQ:MQ:SB:FA	0/0:44:44,0	0/1:52:33,19
1	517193	.	A	C	200	PASS	VT=SNP	GT:DP:AD:BQ:MQ:SB:FA	0/0:61:61,0	0/1:53:52,1
1	825862	.	A	C	200	PASS	VT=SNP	GT:DP:AD:BQ:MQ:SB:FA	0/0:41:41,0	0/1:50:27,23
1	138306	.	A	C	200	PASS	VT=SNP	GT:DP:AD:BQ:MQ:SB:FA	0/0:48:48,0	0/1:50:27,23
1	951192	.	A	C	200	PASS	VT=SNP	GT:DP:AD:BQ:MQ:SB:FA	0/0:46:46,0	0/1:55:51,4
1	680525	.	A	C	200	PASS	VT=SNP	GT:DP:AD:BQ:MQ:SB:FA	0/0:52:52,0	0/1:40:32,8
1	475757	.	A	C	200	PASS	VT=SNP	GT:DP:AD:BQ:MQ:SB:FA	0/0:57:57,0	0/1:40:20,20
1	757260	.	A	C	200	PASS	VT=SNP	GT:DP:AD:BQ:MQ:SB:FA	0/0:61:61,0	0/1:49:40,9
1	136146	.	A	C	200	PASS	VT=SNP	GT:DP:AD:BQ:MQ:SB:FA	0/0:51:51,0	0/1:49:35,14
1	465453	.	A	C	200	PASS	VT=SNP	GT:DP:AD:BQ:MQ:SB:FA	0/0:54:54,0	0/1:47:26,21
1	720230	.	A	C	200	PASS	VT=SNP	GT:DP:AD:BQ:MQ:SB:FA	0/0:66:66,0	0/1:54:30,24
1	379389	.	A	C	200	PASS	VT=SNP	GT:DP:AD:BQ:MQ:SB:FA	0/0:53:53,0	0/1:44:30,14
1	561325	.	A	C	200	PASS	VT=SNP	GT:DP:AD:BQ:MQ:SB:FA	0/0:41:41,0	0/1:33:20,13
1	19868	.	A	C	200	PASS	VT=SNP	GT:DP:AD:BQ:MQ:SB:FA	0/0:46:46,0	0/1:38:24,14
1	173044	.	A	C	200	PASS	VT=SNP	GT:DP:AD:BQ:MQ:SB:FA	0/0:46:46,0	0/1:47:33,14
1	582475	.	A	C	200	PASS	VT=SNP	GT:DP:AD:BQ:MQ:SB:FA	0/0:47:47,0	0/1:41:31,10
1	81873	.	A	C	200	PASS	VT=SNP	GT:DP:AD:BQ:MQ:SB:FA	0/0:48:48,0	0/1:53:53,0
1	370006	.	A	C	200	PASS	VT=SNP	GT:DP:AD:BQ:MQ:SB:FA	0/0:46:46,0	0/1:56:43,13
1	192430	.	A	C	200	PASS	VT=SNP	GT:DP:AD:BQ:MQ:SB:FA	0/0:60:60,0	0/1:41:24,17
1	389213	.	A	C	200	PASS	VT=SNP	GT:DP:AD:BQ:MQ:SB:FA	0/0:41:41,0	0/1:49:43,6
1	72222	.	A	C	200	PASS	VT=SNP	GT:DP:AD:BQ:MQ:SB:FA	0/0:58:58,0	0/1:57:40,17
1	406903	.	A	C	200	PASS	VT=SNP	GT:DP:AD:BQ:MQ:SB:FA	0/0:52:52,0	0/1:51:46,5
1	604830	.	A	C	200	PASS	VT=SNP	GT:DP:AD:BQ:MQ:SB:FA	0/0:42:42,0	0/1:44:32,12
1	382637	.	A	C	200	PASS	VT=SNP	GT:DP:AD:BQ:MQ:SB:FA	0/0:57:57,0	0/1:52:30,22
1	900133	.	A	C	200	PASS	VT=SNP	GT:DP:AD:BQ:MQ:SB:FA	0/0:36:36,0	0/1:46:36,10
1	711442	.	A	C	200	PASS	VT=SNP	GT:DP:AD:BQ:MQ:SB:FA	0/0:44:44,0	0/1:43:43,0
1	947718	.	A	C	200	PASS	VT=SNP	GT:DP:AD:BQ:MQ:SB:FA	0/0:53:53,0	0/1:47:29,18
1	982628	.	A	C	200	PASS	VT=SNP	GT:DP:AD:BQ:MQ:SB:FA	0/0:56:56,0	0/1:50:46,4
1	675849	.	A	C	200	PASS	VT=SNP	GT:DP:AD:BQ:MQ:SB:FA	0/0:53:53,0	0/1:47:22,25
1	774126	.	A	C	200	PASS	VT=SNP	GT:DP:AD:BQ:MQ:SB:FA	0/0:50:50,0	0/1:51:44,7
1	454145	.	A	C	200	PASS	VT=SNP	GT:DP:AD:BQ:MQ:SB:FA	0/0:37:37,0	0/1:49:46,3
1	387235	.	A	C	200	PASS	VT=SNP	GT:DP:AD:BQ:MQ:SB:FA	0/0:57:57,0	0/1:50:37,13
1	974098	.	A	C	200	PASS	VT=SNP	GT:DP:AD:BQ:MQ:SB:FA	0/0:45:45,0	0/1:50:28,22
1	780934	.	A	C	200	PASS	VT=SNP	GT:DP:AD:BQ:MQ:SB:FA	0/0:63:63,0	0/1:53:12,41
1	347752	.	A	C	200	PASS	VT=SNP	GT:DP:AD:BQ:MQ:SB:FA	0/0:53:53,0	0/1:51:49,2
1	320569	.	A	C	200	PASS	VT=SNP	GT:DP:AD:BQ:MQ:SB:FA	0/0:45:45,0	0/1:61:0,61
1	763496	.	A	C	200	PASS	VT=SNP	GT:DP:AD:BQ:MQ:SB:FA	0/0:60:60,0	0/1:51:51,0
1	692832	.	A	C	200	PASS	VT=SNP	GT:DP:AD:BQ:MQ:SB:FA	0/0:49:49,0	0/1:46:40,6
1	493732	.	A	C	200	PASS	VT=SNP	GT:DP:AD:BQ:MQ:SB:FA	0/0:48:48,0	0/1:60:39,21
1	571373	.	A	C	200	PASS	VT=SNP	GT:DP:AD:BQ:MQ:SB:FA	0/0:42:42,0	0/1:39:24,15
1	448351	.	A	C	200	PASS	VT=SNP	GT:DP:AD:BQ:MQ:SB:FA	0/0:40:40,0	0/1:54:43,11
1	944831	.	A	C	200	PASS	VT=SNP	GT:DP:AD:BQ:MQ:SB:FA	0/0:38:38,0	0/1:56:40,16
1	494878	.	A	C	200	PASS	VT=SNP	GT:DP:AD:BQ:MQ:SB:FA	0/0:42:42,0	0/1:54:33,21
1	818653	.	A	C	200	PASS	VT=SNP	GT:DP:AD:BQ:MQ:SB:FA	0/0:43:43,0	0/1:54:42,12
1	219312	.	A	C	200	PASS	VT=SNP	GT:DP:AD:BQ:MQ:SB:FA	0/0:51:51,0	0/1:44:19,25
1	25578	.	A	C	200	PASS	VT=SNP	GT:DP:AD:BQ:MQ:SB:FA	0/0:57:57,0	0/1:45:32,13
1	73769	.	A	C	200	PASS	VT=SNP	GT:DP:AD:BQ:MQ:SB:FA	0/0:44:44,0	0/1:42:42,0
1	83312	.	A	C	200	PASS	VT=SNP	GT:DP:AD:BQ:MQ:SB:FA	0/0:55:55,0	0/1:50:35,15
1	790692	.	A	C	200	PASS	VT=SNP	GT:DP:AD:BQ:MQ:SB:FA	0/0:51:51,0	0/1:65:57,8
1	94334	.	A	C	200	PASS	VT=SNP	GT:DP:AD:BQ:MQ:SB:FA	0/0:46:46,0	0/1:31:26,5
1	553629	.	A	C	200	PASS	VT=SNP	GT:DP:AD:BQ:MQ:SB:FA	0/0:50:50,0	0/1:64:53,11
1	709682	.	A	C	200	PASS	VT=SNP	GT:DP:AD:BQ:MQ:SB:FA	0/0:54:54,0	0/1:42:27,15
1	247789	.	A	C	200	PASS	VT=SNP	GT:DP:AD:BQ:MQ:SB:FA	0/0:44:44,0	0/1:53:32,21
1	636015	.	A	C	200	PASS	VT=SNP	GT:DP:AD:BQ:MQ:SB:FA	0/0:50:50,0	0/1:42:40,2
1	988534	.	A	C	200	PASS	VT=SNP	GT:DP:AD:BQ:MQ:SB:FA	0/0:53:53,0	0/1:53:53,0
1	55433	.	A	C	200	PASS	VT=SNP	GT:DP:AD:BQ:MQ:SB:FA	0/0:40:40,0	0/1:51:44,7
1	300746	.	A	C	200	PASS	VT=SNP	GT:DP:AD:BQ:MQ:SB:FA	0/0:60:60,0	0/1:49:45,4
1	765824	.	A	C	200	PASS	VT=SNP	GT:DP:AD:BQ:MQ:SB:FA	0/0:47:47,0	0/1:54:28,26
1	654233	.	A	C	200	PASS	VT=SNP	GT:DP:AD:BQ:MQ:SB:FA	0/0:57:57,0	0/1:52:34,18
1	524969	.	A	C	200	PASS	VT=SNP	GT:DP:AD:BQ:MQ:SB:FA	0/0:43:43,0	0/1:58:51,7
1	298645	.	A	C	200	PASS	VT=SNP	GT:DP:AD:BQ:MQ:SB:FA	0/0:47:47,0	0/1:52:34,18
1	255364	.	A	C	200	PASS	VT=SNP	GT:DP:AD:BQ:MQ:SB:FA	0/0:60:60,0	0/1:61:44,17
1	941335	.	A	C	200	PASS	VT=SNP	GT:DP:AD:BQ:MQ:SB:FA	0/0:47:47,0	0/1:44:40,4
1	179592	.	A	C	200	PASS	VT=SNP	GT:DP:AD:BQ:MQ:SB:FA	0/0:58:58,0	0/1:44:37,7
1	58804	.	A	C	200	PASS	VT=SNP	GT:DP:AD:BQ:MQ:SB:FA	0/0:39:39,0	0/1:54:38,16
1	456102	.	A	C	200	PASS	VT=SNP	GT:DP:AD:BQ:MQ:SB:FA	0/0:46:46,0	0/1:48:32,16
1	128834	.	A	C	200	PASS	VT=SNP	GT:DP:AD:BQ:MQ:SB:FA	0/0:44:44,0	0/1:52:43,9
1	282714	.	A	C	200	PASS	VT=SNP	GT:DP:AD:BQ:MQ:SB:FA	0/0:39:39,0	0/1:48:25,23
1	505509	.	A	C	200	PASS	VT=SNP	GT:DP:AD:BQ:MQ:SB:FA	0/0:47:47,0	0/1:59:47,12
1	487797	.	A	C	200	PASS	VT=SNP	GT:DP:AD:BQ:MQ:SB:FA	0/0:49:49,0	0/1:46:29,17
1	768824	.	A	C	200	PASS	VT=SNP	GT:DP:AD:BQ:MQ:SB:FA	0/0:56:56,0	0/1:67:40,27
1	788205	.	A	C	200	PASS	VT=SNP	GT:DP:AD:BQ:MQ:SB:FA	0/0:45:45,0	0/1:62:46,16
1	803858	.	A	C	200	PASS	VT=SNP	GT:DP:AD:BQ:MQ:SB:FA	0/0:49:49,0	0/1:67:55,12
1	187876	.	A	C	200	PASS	VT=SNP	GT:DP:AD:BQ:MQ:SB:FA	0/0:60:60,0	0/1:55:14,41
1	955879	.	A	C	200	PASS	VT=SNP	GT:DP:AD:BQ:MQ:SB:FA	0/0:42:42,0	0/1:43:33,10
1	899545	.	A	C	200	PASS	VT=SNP	GT:DP:AD:BQ:MQ:SB:FA	0/0:49:49,0	0/1:53:36,17
1	633757	.	A	C	200	PASS	VT=SNP	GT:DP:AD:BQ:MQ:SB:FA	0/0:39:39,0	0/1:62:44,18
1	664144	.	A	C	200	PASS	VT=SNP	GT:DP:AD:BQ:MQ:SB:FA	0/0:49:49,0	0/1:42:15,27
1	427529	.	A	C	200	PASS	VT=SNP	GT:DP:AD:BQ:MQ:SB:FA	0/0:51:51,0	0/1:53:52,1
1	733439	.	A	C	200	PASS	VT=SNP	GT:DP:AD:BQ:MQ:SB:FA	0/0:54:54,0	0/1:45:37,8
1	65556	.	A	C	200	PASS	VT=SNP	GT:DP:AD:BQ:MQ:SB:FA	0/0:52:52,0	0/1:52:35,17
1	196720	.	A	C	200	PASS	VT=SNP	GT:DP:AD:BQ:MQ:SB:FA	0/0:52:52,0	0/1:67:53,14
1	996458	.	A	C	200	PASS	VT=SNP	GT:DP:AD:BQ:MQ:SB:FA	0/0:49:49,0	0/1:58:47,11
1	12957	.	A	C	200	PASS	VT=SNP	GT:DP:AD:BQ:MQ:SB:FA	0/0:47:47,0	0/1:56:46,10
1	506554	.	A	C	200	PASS	VT=SNP	GT:DP:AD:BQ:MQ:SB:FA	0/0:43:43,0	0/1:47:46,1
1	392324	.	A	C	200	PASS	VT=SNP	GT:DP:AD:BQ:MQ:SB:FA	0/0:50:50,0	0/1:44:38,6
1	15669	.	A	C	200	PASS	VT=SNP	GT:DP:AD:BQ:MQ:SB:FA	0/0:62:62,0	0/1:49:44,5
1	28866	.	A	C	200	PASS	VT=SNP	GT:DP:AD:BQ:MQ:SB:FA	0/0:47:47,0	0/1:57:47,10
1	552572	.	A	C	200	PASS	VT=SNP	GT:DP:AD:BQ:MQ:SB:FA	0/0:41:41,0	0/1:49:47,2
1	572658	.	A	C	200	PASS	VT=SNP	GT:DP:AD:BQ:MQ:SB:FA	0/0:42:42,0	0/1:64:62,2
1	500067	.	A	C	200	PASS	VT=SNP	GT:DP:AD:BQ:MQ:SB:FA	0/0:50:50,0	0/1:50:46,4
1	554549	.	A	C	200	PASS	VT=SNP	GT:DP:AD:BQ:MQ:SB:FA	0/0:41:41,0	0/1:44:36,8
1	558057	.	A	C	200	PASS	VT=SNP	GT:DP:AD:BQ:MQ:SB:FA	0/0:52:52,0	0/1:54:54,0
1	916799	.	A	C	200	PASS	VT=SNP	GT:DP:AD:BQ:MQ:SB:FA	0/0:51:51,0	0/1:46:12,34
1	477968	.	A	C	200	PASS	VT=SNP	GT:DP:AD:BQ:MQ:SB:FA	0/0:50:50,0	0/1:43:29,14
1	5955	.	A	C	200	PASS	VT=SNP	GT:DP:AD:BQ:MQ:SB:FA	0/0:62:62,0	0/1:57:57,0
1	810659	.	A	C	200	PASS	VT=SNP	GT:DP:AD:BQ:MQ:SB:FA	0/0:56:56,0	0/1:36:25,11
1	663650	.	A	C	200	PASS	VT=SNP	GT:DP:AD:BQ:MQ:SB:FA	0/0:47:47,0	0/1:48:44,4
1	124584	.	A	C	200	PASS	VT=SNP	GT:DP:AD:BQ:MQ:SB:FA	0/0:55:55,0	0/1:49:22,27
1	816386	.	A	C	200	PASS	VT=SNP	GT:DP:AD:BQ:MQ:SB:FA	0/0:58:58,0	0/1:59:38,21
1	671390	.	A	C	200	PASS	VT=SNP	GT:DP:AD:BQ:MQ:SB:FA	0/0:47:47,0	0/1:58:44,14
1	606958	.	A	C	200	PASS	VT=SNP	GT:DP:AD:BQ:MQ:SB:FA	0/0:50:50,0	0/1:50:44,6
1	660880	.	A	C	200	PASS	VT=SNP	GT:DP:AD:BQ:MQ:SB:FA	0/0:46:46,0	0/1:52:52,0
1	546312	.	A	C	200	PASS	VT=SNP	GT:DP:AD:BQ:MQ:SB:FA	0/0:55:55,0	0/1:40:21,19
1	786353	.	A	C	200	PASS	VT=SNP	GT:DP:AD:BQ:MQ:SB:FA	0/0:53:53,0	0/1:54:34,20
1	409277	.	A	C	200	PASS	VT=SNP	GT:DP:AD:BQ:MQ:SB:FA	0/0:50:50,0	0/1:54:26,28
1	566752	.	A	C	200	PASS	VT=SNP	GT:DP:AD:BQ:MQ:SB:FA	0/0:45:45,0	0/1:52:50,2
1	350965	.	A	C	200	PASS	VT=SNP	GT:DP:AD:BQ:MQ:SB:FA	0/0:33:33,0	0/1:43:41,2
1	241490	.	A	C	200	PASS	VT=SNP	GT:DP:AD:BQ:MQ:SB:FA	0/0:45:45,0	0/1:46:36,10
1	465957	.	A	C	200	PASS	VT=SNP	GT:DP:AD:BQ:MQ:SB:FA	0/0:50:50,0	0/1:51:16,35
1	390590	.	A	C	200	PASS	VT=SNP	GT:DP:AD:BQ:MQ:SB:FA	0/0:46:46,0	0/1:67:58,9
1	353763	.	A	C	200	PASS	VT=SNP	GT:DP:AD:BQ:MQ:SB:FA	0/0:44:44,0	0/1:48:36,12
1	967419	.	A	C	200	PASS	VT=SNP	GT:DP:AD:BQ:MQ:SB:FA	0/0:45:45,0	0/1:53:42,11
1	99959	.	A	C	200	PASS	VT=SNP	GT:DP:AD:BQ:MQ:SB:FA	0/0:53:53,0	0/1:51:47,4
1	288789	.	A	C	200	PASS	VT=SNP	GT:DP:AD:BQ:MQ:SB:FA	0/0:48:48,0	0/1:48:44,4
1	338550	.	A	C	200	PASS	VT=SNP	GT:DP:AD:BQ:MQ:SB:FA	0/0:52:52,0	0/1:60:43,17
1	342292	.	A	C	200	PASS	VT=SNP	GT:DP:AD:BQ:MQ:SB:FA	0/0:67:67,0	0/1:63:43,20
1	58855	.	A	C	200	PASS	VT=SNP	GT:DP:AD:BQ:MQ:SB:FA	0/0:47:47,0	0/1:48:24,24
1	786704	.	A	C	200	PASS	VT=SNP	GT:DP:AD:BQ:MQ:SB:FA	0/0:39:39,0	0/1:50:35,15
1	902520	.	A	C	200	PASS	VT=SNP	GT:DP:AD:BQ:MQ:SB:FA	0/0:49:49,0	0/1:46:33,13
1	863329	.	A	C	200	PASS	VT=SNP	GT:DP:AD:BQ:MQ:SB:FA	0/0:55:55,0	0/1:63:45,18
1	581960	.	A	C	200	PASS	VT=SNP	GT:DP:AD:BQ:MQ:SB:FA	0/0:51:51,0	0/1:45:45,0
1	692208	.	A	C	200	PASS	VT=SNP	GT:DP:AD:BQ:MQ:SB:FA	0/0:53:53,0	0/1:45:35,10
1	915987	.	A	C	200	PASS	VT=SNP	GT:DP:AD:BQ:MQ:SB:FA	0/0:59:59,0	0/1:46:12,34
1	190965	.	A	C	200	PASS	VT=SNP	GT:DP:AD:BQ:MQ:SB:FA	0/0:44:44,0	0/1:62:53,9
1	262196	.	A	C	200	PASS	VT=SNP	GT:DP:AD:BQ:MQ:SB:FA	0/0:45:45,0	0/1:48:39,9
1	666771	.	A	C	200	PASS	VT=SNP	GT:DP:AD:BQ:MQ:SB:FA	0/0:59:59,0	0/1:41:36,5
1	630367	.	A	C	200	PASS	VT=SNP	GT:DP:AD:BQ:MQ:SB:FA	0/0:48:48,0	0/1:40:11,29
1	68060	.	A	C	200	PASS	VT=SNP	GT:DP:AD:BQ:MQ:SB:FA	0/0:44:44,0	0/1:50:46,4
1	480084	.	A	C	200	PASS	VT=SNP	GT:DP:AD:BQ:MQ:SB:FA	0/0:49:49,0	0/1:46:41,5
1	659783	.	A	C	200	PASS	VT=SNP	GT:DP:AD:BQ:MQ:SB:FA	0/0:56:56,0	0/1:43:24,19
1	992478	.	A	C	200	PASS	VT=SNP	GT:DP:AD:BQ:MQ:SB:FA	0/0:49:49,0	0/1:40:39,1
1	525807	.	A	C	200	PASS	VT=SNP	GT:DP:AD:BQ:MQ:SB:FA	0/0:60:60,0	0/1:51:30,21
1	744903	.	A	C	200	PASS	VT=SNP	GT:DP:AD:BQ:MQ:SB:FA	0/0:59:59,0	0/1:44:38,6
1	995629	.	A	C	200	PASS	VT=SNP	GT:DP:AD:BQ:MQ:SB:FA	0/0:35:35,0	0/1:56:41,15
1	472263	.	A	C	200	PASS	VT=SNP	GT:DP:AD:BQ:MQ:SB:FA	0/0:45:45,0	0/1:48:20,28
1	389995	.	A	C	200	PASS	VT=SNP	GT:DP:AD:BQ:MQ:SB:FA	0/0:49:49,0	0/1:57:41,16
1	260048	.	A	C	200	PASS	VT=SNP	GT:DP:AD:BQ:MQ:SB:FA	0/0:60:60,0	0/1:37:32,5
1	549362	.	A	C	200	PASS	VT=SNP	GT:DP:AD:BQ:MQ:SB:FA	0/0:57:57,0	0/1:47:36,11
1	116140	.	A	C	200	PASS	VT=SNP	GT:DP:AD:BQ:MQ:SB:FA	0/0:27:27,0	0/1:47:33,14
1	211093	.	A	C	200	PASS	VT=SNP	GT:DP:AD:BQ:MQ:SB:FA	0/0:52:52,0	0/1:40:17,23
1	850944	.	A	C	200	PASS	VT=SNP	GT:DP:AD:BQ:MQ:SB:FA	0/0:43:43,0	0/1:53:39,14
1	681648	.	A	C	200	PASS	VT=SNP	GT:DP:AD:BQ:MQ:SB:FA	0/0:51:51,0	0/1:49:34,15
1	699142	.	A	C	200	PASS	VT=SNP	GT:DP:AD:BQ:MQ:SB:FA	0/0:40:40,0	0/1:55:55,0
1	308140	.	A	C	200	PASS	VT=SNP	GT:DP:AD:BQ:MQ:SB:FA	0/0:51:51,0	0/1:41:35,6
1	745040	.	A	C	200	PASS	VT=SNP	GT:DP:AD:BQ:MQ:SB:FA	0/0:54:54,0	0/1:58:57,1
1	149850	.	A	C	200	PASS	VT=SNP	GT:DP:AD:BQ:MQ:SB:FA	0/0:58:58,0	0/1:48:39,9
1	216947	.	A	C	200	PASS	VT=SNP	GT:DP:AD:BQ:MQ:SB:FA	0/0:65:65,0	0/1:54:40,14
1	419992	.	A	C	200	PASS	VT=SNP	GT:DP:AD:BQ:MQ:SB:FA	0/0:42:42,0	0/1:44:29,15
1	787759	.	A	C	200	PASS	VT=SNP	GT:DP:AD:BQ:MQ:SB:FA	0/0:57:57,0	0/1:45:29,16
1	512850	.	A	C	200	PASS	VT=SNP	GT:DP:AD:BQ:MQ:SB:FA	0/0:40:40,0	0/1:54:53,1
1	771413	.	A	C	200	PASS	VT=SNP	GT:DP:AD:BQ:MQ:SB:FA	0/0:47:47,0	0/1:57:43,14
1	938453	.	A	C	200	PASS	VT=SNP	GT:DP:AD:BQ:MQ:SB:FA	0/0:46:46,0	0/1:47:46,1
1	634051	.	A	C	200	PASS	VT=SNP	GT:DP:AD:BQ:MQ:SB:FA	0/0:47:47,0	0/1:52:29,23
1	494540	.	A	C	200	PASS	VT=SNP	GT:DP:AD:BQ:MQ:SB:FA	0/0:48:48,0	0/1:46:26,20
1	231052	.	A	C	200	PASS	VT=SNP	GT:DP:AD:BQ:MQ:SB:FA	0/0:38:38,0	0/1:55:44,11
1	246326	.	A	C	200	PASS	VT=SNP	GT:DP:AD:BQ:MQ:SB:FA	0/0:54:54,0	0/1:51:41,10
1	819282	.	A	C	200	PASS	VT=SNP	GT:DP:AD:BQ:MQ:SB:FA	0/0:65:65,0	0/1:51:45,6
1	839337	.	A	C	200	PASS	VT=SNP	GT:DP:AD:BQ:MQ:SB:FA	0/0:55:55,0	0/1:46:39,7
1	604892	.	A	C	200	PASS	VT=SNP	GT:DP:AD:BQ:MQ:SB:FA	0/0:47:47,0	0/1:53:34,19
1	377988	.	A	C	200	PASS	VT=SNP	GT:DP:AD:BQ:MQ:SB:FA	0/0:39:39,0	0/1:48:44,4
1	178980	.	A	C	200	PASS	VT=SNP	GT:DP:AD:BQ:MQ:SB:FA	0/0:55:55,0	0/1:39:23,16
1	169757	.	A	C	200	PASS	VT=SNP	GT:DP:AD:BQ:MQ:SB:FA	0/0:54:54,0	0/1:48:27,21
1	233691	.	A	C	200	PASS	VT=SNP	GT:DP:AD:BQ:MQ:SB:FA	0/0:55:55,0	0/1:49:28,21
1	25347	.	A	C	200	PASS	VT=SNP	GT:DP:AD:BQ:MQ:SB:FA	0/0:54:54,0	0/1:56:54,2
1	873657	.	A	C	200	PASS	VT=SNP	GT:DP:AD:BQ:MQ:SB:FA	0/0:51:51,0	0/1:53:27,26
1	184760	.	A	C	200	PASS	VT=SNP	GT:DP:AD:BQ:MQ:SB:FA	0/0:46:46,0	0/1:50:43,7
1	99821	.	A	C	200	PASS	VT=SNP	GT:DP:AD:BQ:MQ:SB:FA	0/0:68:68,0	0/1:52:45,7
1	399241	.	A	C	200	PASS	VT=SNP	GT:DP:AD:BQ:MQ:SB:FA	0/0:57:57,0	0/1:54:52,2
1	494730	.	A	C	200	PASS	VT=SNP	GT:DP:AD:BQ:MQ:SB:FA	0/0:57:57,0	0/1:39:24,15
1	623166	.	A	C	200	PASS	VT=SNP	GT:DP:AD:BQ:MQ:SB:FA	0/0:58:58,0	0/1:54:39,15
1	958234	.	A	C	200	PASS	VT=SNP	GT:DP:AD:BQ:MQ:SB:FA	0/0:45:45,0	0/1:53:28,25
1	870646	.	A	C	200	PASS	VT=SNP	GT:DP:AD:BQ:MQ:SB:FA	0/0:54:54,0	0/1:48:39,9
1	499407	.	A	C	200	PASS	VT=SNP	GT:DP:AD:BQ:MQ:SB:FA	0/0:57:57,0	0/1:50:43,7
1	110082	.	A	C	200	PASS	VT=SNP	GT:DP:AD:BQ:MQ:SB:FA	0/0:46:46,0	0/1:52:39,13
1	611960	.	A	C	200	PASS	VT=SNP	GT:DP:AD:BQ:MQ:SB:FA	0/0:56:56,0	0/1:47:36,11
1	776489	.	A	C	200	PASS	VT=SNP	GT:DP:AD:BQ:MQ:SB:FA	0/0:50:50,0	0/1:53:31,22
1	488156	.	A	C	200	PASS	VT=SNP	GT:DP:AD:BQ:MQ:SB:FA	0/0:55:55,0	0/1:38:29,9
1	975486	.	A	C	200	PASS	VT=SNP	GT:DP:AD:BQ:MQ:SB:FA	0/0:41:41,0	0/1:49:44,5
1	581600	.	A	C	200	PASS	VT=SNP	GT:DP:AD:BQ:MQ:SB:FA	0/0:56:56,0	0/1:52:26,26
1	185801	.	A	C	200	PASS	VT=SNP	GT:DP:AD:BQ:MQ:SB:FA	0/0:61:61,0	0/1:57:29,28
1	414740	.	A	C	200	PASS	VT=SNP	GT:DP:AD:BQ:MQ:SB:FA	0/0:61:61,0	0/1:55:35,20
1	824571	.	A	C	200	PASS	VT=SNP	GT:DP:AD:BQ:MQ:SB:FA	0/0:66:66,0	0/1:47:28,19
1	354255	.	A	C	200	PASS	VT=SNP	GT:DP:AD:BQ:MQ:SB:FA	0/0:69:69,0	0/1:53:53,0
1	650950	.	A	C	200	PASS	VT=SNP	GT:DP:AD:BQ:MQ:SB:FA	0/0:52:52,0	0/1:46:13,33
1	971571	.	A	C	200	PASS	VT=SNP	GT:DP:AD:BQ:MQ:SB:FA	0/0:40:40,0	0/1:42:34,8
1	179420	.	A	C	200	PASS	VT=SNP	GT:DP:AD:BQ:MQ:SB:FA	0/0:54:54,0	0/1:59:38,21
1	280980	.	A	C	200	PASS	VT=SNP	GT:DP:AD:BQ:MQ:SB:FA	0/0:38:38,0	0/1:60:44,16
1	497904	.	A	C	200	PASS	VT=SNP	GT:DP:AD:BQ:MQ:SB:FA	0/0:54:54,0	0/1:40:31,9
1	958034	.	A	C	200	PASS	VT=SNP	GT:DP:AD:BQ:MQ:SB:FA	0/0:46:46,0	0/1:46:31,15
1	577685	.	A	C	200	PASS	VT=SNP	GT:DP:AD:BQ:MQ:SB:FA	0/0:52:52,0	0/1:53:45,8
1	897024	.	A	C	200	PASS	VT=SNP	GT:DP:AD:BQ:MQ:SB:FA	0/0:40:40,0	0/1:55:31,24
1	693596	.	A	C	200	PASS	VT=SNP	GT:DP:AD:BQ:MQ:SB:FA	0/0:37:37,0	0/1:40:34,6
1	45086	.	A	C	200	PASS	VT=SNP	GT:DP:AD:BQ:MQ:SB:FA	0/0:57:57,0	0/1:55:1,54
1	414733	.	A	C	200	PASS	VT=SNP	GT:DP:AD:BQ:MQ:SB:FA	0/0:53:53,0	0/1:56:49,7
1	991707	.	A	C	200	PASS	VT=SNP	GT:DP:AD:BQ:MQ:SB:FA	0/0:48:48,0	0/1:51:35,16
1	764549	.	A	C	200	PASS	VT=SNP	GT:DP:AD:BQ:MQ:SB:FA	0/0:63:63,0	0/1:49:34,15
1	424256	.	A	C	200	PASS	VT=SNP	GT:DP:AD:BQ:MQ:SB:FA	0/0:50:50,0	0/1:44:44,0
1	645116	.	A	C	200	PASS	VT=SNP	GT:DP:AD:BQ:MQ:SB:FA	0/0:33:33,0	0/1:51:47,4
1	35191	.	A	C	200	PASS	VT=SNP	GT:DP:AD:BQ:MQ:SB:FA	0/0:37:37,0	0/1:53:30,23
1	423900	.	A	C	200	PASS	VT=SNP	GT:DP:AD:BQ:MQ:SB:FA	0/0:49:49,0	0/1:57:35,22
1	391816	.	A	C	200	PASS	VT=SNP	GT:DP:AD:BQ:MQ:SB:FA	0/0:58:58,0	0/1:44:39,5
1	299581	.	A	C	200	PASS	VT=SNP	GT:DP:AD:BQ:MQ:SB:FA	0/0:45:45,0	0/1:55:28,27
1	935635	.	A	C	200	PASS	VT=SNP	GT:DP:AD:BQ:MQ:SB:FA	0/0:40:40,0	0/1:47:45,2
1	535403	.	A	C	200	PASS	VT=SNP	GT:DP:AD:BQ:MQ:SB:FA	0/0:49:49,0	0/1:53:45,8
1	504342	.	A	C	200	PASS	VT=SNP	GT:DP:AD:BQ:MQ:SB:FA	0/0:54:54,0	0/1:54:47,7
1	707373	.	A	C	200	PASS	VT=SNP	GT:DP:AD:BQ:MQ:SB:FA	0/0:58:58,0	0/1:47:35,12
1	260061	.	A	C	200	PASS	VT=SNP	GT:DP:AD:BQ:MQ:SB:FA	0/0:47:47,0	0/1:41:36,5
1	119131	.	A	C	200	PASS	VT=SNP	GT:DP:AD:BQ:MQ:SB:FA	0/0:44:44,0	0/1:48:30,18
1	49479	.	A	C	200	PASS	VT=SNP	GT:DP:AD:BQ:MQ:SB:FA	0/0:47:47,0	0/1:47:40,7
1	492127	.	A	C	200	PASS	VT=SNP	GT:DP:AD:BQ:MQ:SB:FA	0/0:53:53,0	0/1:41:27,14
1	79067	.	A	C	200	PASS	VT=SNP	GT:DP:AD:BQ:MQ:SB:FA	0/0:46:46,0	0/1:42:22,20
1	64008	.	A	C	200	PASS	VT=SNP	GT:DP:AD:BQ:MQ:SB:FA	0/0:55:55,0	0/1:52:46,6
1	276741	.	A	C	200	PASS	VT=SNP	GT:DP:AD:BQ:MQ:SB:FA	0/0:49:49,0	0/1:45:21,24
1	442932	.	A	C	200	PASS	VT=SNP	GT:DP:AD:BQ:MQ:SB:FA	0/0:45:45,0	0/1:50:36,14
1	318128	.	A	C	200	PASS	VT=SNP	GT:DP:AD:BQ:MQ:SB:FA	0/0:48:48,0	0/1:50:35,15
1	472412	.	A	C	200	PASS	VT=SNP	GT:DP:AD:BQ:MQ:SB:FA	0/0:49:49,0	0/1:54:43,11
1	399274	.	A	C	200	PASS	VT=SNP	GT:DP:AD:BQ:MQ:SB:FA	0/0:46:46,0	0/1:52:48,4
1	592254	.	A	C	200	PASS	VT=SNP	GT:DP:AD:BQ:MQ:SB:FA	0/0:56:56,0	0/1:47:7,40
1	337772	.	A	C	200	PASS	VT=SNP	GT:DP:AD:BQ:MQ:SB:FA	0/0:60:60,0	0/1:55:55,0
1	489195	.	A	C	200	PASS	VT=SNP	GT:DP:AD:BQ:MQ:SB:FA	0/0:64:64,0	0/1:42:39,3
1	108837	.	A	C	200	PASS	VT=SNP	GT:DP:AD:BQ:MQ:SB:FA	0/0:48:48,0	0/1:45:44,1
1	271500	.	A	C	200	PASS	VT=SNP	GT:DP:AD:BQ:MQ:SB:FA	0/0:48:48,0	0/1:61:54,7
1	206270	.	A	C	200	PASS	VT=SNP	GT:DP:AD:BQ:MQ:SB:FA	0/0:50:50,0	0/1:41:32,9
1	182766	.	A	C	200	PASS	VT=SNP	GT:DP:AD:BQ:MQ:SB:FA	0/0:51:51,0	0/1:46:23,23
1	257531	.	A	C	200	PASS	VT=SNP	GT:DP:AD:BQ:MQ:SB:FA	0/0:65:65,0	0/1:46:38,8
1	958731	.	A	C	200	PASS	VT=SNP	GT:DP:AD:BQ:MQ:SB:FA	0/0:57:57,0	0/1:45:31,14
1	882624	.	A	C	200	PASS	VT=SNP	GT:DP:AD:BQ:MQ:SB:FA	0/0:51:51,0	0/1:57:38,19
1	261228	.	A	C	200	PASS	VT=SNP	GT:DP:AD:BQ:MQ:SB:FA	0/0:47:47,0	0/1:37:32,5
1	825374	.	A	C	200	PASS	VT=SNP	GT:DP:AD:BQ:MQ:SB:FA	0/0:44:44,0	0/1:39:39,0
1	788783	.	A	C	200	PASS	VT=SNP	GT:DP:AD:BQ:MQ:SB:FA	0/0:46:46,0	0/1:43:36,7
1	902398	.	A	C	200	PASS	VT=SNP	GT:DP:AD:BQ:MQ:SB:FA	0/0:40:40,0	0/1:44:30,14
1	53632	.	A	C	200	PASS	VT=SNP	GT:DP:AD:BQ:MQ:SB:FA	0/0:51:51,0	0/1:40:38,2
1	313011	.	A	C	200	PASS	VT=SNP	GT:DP:AD:BQ:MQ:SB:FA	0/0:58:58,0	0/1:56:48,8
1	525678	.	A	C	200	PASS	VT=SNP	GT:DP:AD:BQ:MQ:SB:FA	0/0:58:58,0	0/1:49:30,19
1	910251	.	A	C	200	PASS	VT=SNP	GT:DP:AD:BQ:MQ:SB:FA	0/0:60:60,0	0/1:43:27,16
1	219533	.	A	C	200	PASS	VT=SNP	GT:DP:AD:BQ:MQ:SB:FA	0/0:55:55,0	0/1:55:47,8
1	994979	.	A	C	200	PASS	VT=SNP	GT:DP:AD:BQ:MQ:SB:FA	0/0:52:52,0	0/1:44:26,18
1	758086	.	A	C	200	PASS	VT=SNP	GT:DP:AD:BQ:MQ:SB:FA	0/0:51:51,0	0/1:45:25,20
1	421577	.	A	C	200	PASS	VT=SNP	GT:DP:AD:BQ:MQ:SB:FA	0/0:38:38,0	0/1:46:42,4
1	121941	.	A	C	200	PASS	VT=SNP	GT:DP:AD:BQ:MQ:SB:FA	0/0:51:51,0	0/1:55:31,24
1	642349	.	A	C	200	PASS	VT=SNP	GT:DP:AD:BQ:MQ:SB:FA	0/0:54:54,0	0/1:55:38,17
1	560663	.	A	C	200	PASS	VT=SNP	GT:DP:AD:BQ:MQ:SB:FA	0/0:51:51,0	0/1:50:46,4
1	850569	.	A	C	200	PASS	VT=SNP	GT:DP:AD:BQ:MQ:SB:FA	0/0:39:39,0	0/1:41:14,27
1	213610	.	A	C	200	PASS	VT=SNP	GT:DP:AD:BQ:MQ:SB:FA	0/0:49:49,0	0/1:53:18,35
1	256895	.	A	C	200	PASS	VT=SNP	GT:DP:AD:BQ:MQ:SB:FA	0/0:48:48,0	0/1:48:44,4
1	901572	.	A	C	200	PASS	VT=SNP	GT:DP:AD:BQ:MQ:SB:FA	0/0:48:48,0	0/1:42:26,16
1	367673	.	A	C	200	PASS	VT=SNP	GT:DP:AD:BQ:MQ:SB:FA	0/0:49:49,0	0/1:42:35,7
1	547851	.	A	C	200	PASS	VT=SNP	GT:DP:AD:BQ:MQ:SB:FA	0/0:56:56,0	0/1:54:24,30
1	11805	.	A	C	200	PASS	VT=SNP	GT:DP:AD:BQ:MQ:SB:FA	0/0:39:39,0	0/1:53:47,6
1	382024	.	A	C	200	PASS	VT=SNP	GT:DP:AD:BQ:MQ:SB:FA	0/0:54:54,0	0/1:58:37,21
1	150105	.	A	C	200	PASS	VT=SNP	GT:DP:AD:BQ:MQ:SB:FA	0/0:59:59,0	0/1:63:43,20
1	547872	.	A	C	200	PASS	VT=SNP	GT:DP:AD:BQ:MQ:SB:FA	0/0:54:54,0	0/1:50:38,12
1	916900	.	A	C	200	PASS	VT=SNP	GT:DP:AD:BQ:MQ:SB:FA	0/0:57:57,0	0/1:53:24,29
1	598019	.	A	C	200	PASS	VT=SNP	GT:DP:AD:BQ:MQ:SB:FA	0/0:44:44,0	0/1:50:31,19
1	840109	.	A	C	200	PASS	VT=SNP	GT:DP:AD:BQ:MQ:SB:FA	0/0:58:58,0	0/1:57:56,1
1	480100	.	A	C	200	PASS	VT=SNP	GT:DP:AD:BQ:MQ:SB:FA	0/0:50:50,0	0/1:37:36,1
1	158340	.	A	C	200	PASS	VT=SNP	GT:DP:AD:BQ:MQ:SB:FA	0/0:51:51,0	0/1:57:33,24
1	253054	.	A	C	200	PASS	VT=SNP	GT:DP:AD:BQ:MQ:SB:FA	0/0:47:47,0	0/1:47:41,6
1	756224	.	A	C	200	PASS	VT=SNP	GT:DP:AD:BQ:MQ:SB:FA	0/0:41:41,0	0/1:49:28,21
1	876348	.	A	C	200	PASS	VT=SNP	GT:DP:AD:BQ:MQ:SB:FA	0/0:45:45,0	0/1:58:58,0
1	282059	.	A	C	200	PASS	VT=SNP	GT:DP:AD:BQ:MQ:SB:FA	0/0:53:53,0	0/1:51:47,4
1	894318	.	A	C	200	PASS	VT=SNP	GT:DP:AD:BQ:MQ:SB:FA	0/0:54:54,0	0/1:46:15,31
1	17129	.	A	C	200	PASS	VT=SNP	GT:DP:AD:BQ:MQ:SB:FA	0/0:44:44,0	0/1:51:18,33
1	838891	.	A	C	200	PASS	VT=SNP	GT:DP:AD:BQ:MQ:SB:FA	0/0:57:57,0	0/1:63:59,4
1	526754	.	A	C	200	PASS	VT=SNP	GT:DP:AD:BQ:MQ:SB:FA	0/0:47:47,0	0/1:53:39,14
1	636909	.	A	C	200	PASS	VT=SNP	GT:DP:AD:BQ:MQ:SB:FA	0/0:42:42,0	0/1:48:47,1
1	161806	.	A	C	200	PASS	VT=SNP	GT:DP:AD:BQ:MQ:SB:FA	0/0:65:65,0	0/1:39:23,16
1	331254	.	A	C	200	PASS	VT=SNP	GT:DP:AD:BQ:MQ:SB:FA	0/0:50:50,0	0/1:55:34,21
1	186590	.	A	C	200	PASS	VT=SNP	GT:DP:AD:BQ:MQ:SB:FA	0/0:45:45,0	0/1:50:50,0
1	360459	.	A	C	200	PASS	VT=SNP	GT:DP:AD:BQ:MQ:SB:FA	0/0:35:35,0	0/1:51:50,1
1	402112	.	A	C	200	PASS	VT=SNP	GT:DP:AD:BQ:MQ:SB:FA	0/0:52:52,0	0/1:61:50,11
1	339824	.	A	C	200	PASS	VT=SNP	GT:DP:AD:BQ:MQ:SB:FA	0/0:56:56,0	0/1:50:46,4
1	801073	.	A	C	200	PASS	VT=SNP	GT:DP:AD:BQ:MQ:SB:FA	0/0:48:48,0	0/1:52:43,9
1	969412	.	A	C	200	PASS	VT=SNP	GT:DP:AD:BQ:MQ:SB:FA	0/0:52:52,0	0/1:46:46,0
1	664336	.	A	C	200	PASS	VT=SNP	GT:DP:AD:BQ:MQ:SB:FA	0/0:55:55,0	0/1:45:36,9
1	889778	.	A	C	200	PASS	VT=SNP	GT:DP:AD:BQ:MQ:SB:FA	0/0:49:49,0	0/1:50:42,8
1	866909	.	A	C	200	PASS	VT=SNP	GT:DP:AD:BQ:MQ:SB:FA	0/0:53:53,0	0/1:46:36,10
1	239560	.	A	C	200	PASS	VT=SNP	GT:DP:AD:BQ:MQ:SB:FA	0/0:50:50,0	0/1:49:35,14
1	339030	.	A	C	200	PASS	VT=SNP	GT:DP:AD:BQ:MQ:SB:FA	0/0:55:55,0	0/1:48:37,11
1	103335	.	A	C	200	PASS	VT=SNP	GT:DP:AD:BQ:MQ:SB:FA	0/0:57:57,0	0/1:68:56,12
1	7182	.	A	C	200	PASS	VT=SNP	GT:DP:AD:BQ:MQ:SB:FA	0/0:51:51,0	0/1:48:25,23
1	658889	.	A	C	200	PASS	VT=SNP	GT:DP:AD:BQ:MQ:SB:FA	0/0:57:57,0	0/1:40:39,1
1	610638	.	A	C	200	PASS	VT=SNP	GT:DP:AD:BQ:MQ:SB:FA	0/0:51:51,0	0/1:38:38,0
1	744183	.	A	C	200	PASS	VT=SNP	GT:DP:AD:BQ:MQ:SB:FA	0/0:45:45,0	0/1:49:20,29
1	535290	.	A	C	200	PASS	VT=SNP	GT:DP:AD:BQ:MQ:SB:FA	0/0:50:50,0	0/1:35:5,30
1	373299	.	A	C	200	PASS	VT=SNP	GT:DP:AD:BQ:MQ:SB:FA	0/0:55:55,0	0/1:45:17,28
1	593498	.	A	C	200	PASS	VT=SNP	GT:DP:AD:BQ:MQ:SB:FA	0/0:49:49,0	0/1:53:51,2
1	142854	.	A	C	200	PASS	VT=SNP	GT:DP:AD:BQ:MQ:SB:FA	0/0:44:44,0	0/1:46:24,22
1	386594	.	A	C	200	PASS	VT=SNP	GT:DP:AD:BQ:MQ:SB:FA	0/0:54:54,0	0/1:48:33,15
1	211676	.	A	C	200	PASS	VT=SNP	GT:DP:AD:BQ:MQ:SB:FA	0/0:49:49,0	0/1:51:51,0
1	574251	.	A	C	200	PASS	VT=SNP	GT:DP:AD:BQ:MQ:SB:FA	0/0:45:45,0	0/1:40:40,0
1	434146	.	A	C	200	PASS	VT=SNP	GT:DP:AD:BQ:MQ:SB:FA	0/0:47:47,0	0/1:50:48,2
1	107436	.	A	C	200	PASS	VT=SNP	GT:DP:AD:BQ:MQ:SB:FA	0/0:55:55,0	0/1:45:27,18
1	393979	.	A	C	200	PASS	VT=SNP	GT:DP:AD:BQ:MQ:SB:FA	0/0:51:51,0	0/1:56:47,9
1	915701	.	A	C	200	PASS	VT=SNP	GT:DP:AD:BQ:MQ:SB:FA	0/0:55:55,0	0/1:46:45,1
1	424938	.	A	C	200	PASS	VT=SNP	GT:DP:AD:BQ:MQ:SB:FA	0/0:63:63,0	0/1:55:47,8
1	501884	.	A	C	200	PASS	VT=SNP	GT:DP:AD:BQ:MQ:SB:FA	0/0:48:48,0	0/1:56:43,13
1	383746	.	A	C	200	PASS	VT=SNP	GT:DP:AD:BQ:MQ:SB:FA	0/0:54:54,0	0/1:46:26,20
1	917530	.	A	C	200	PASS	VT=SNP	GT:DP:AD:BQ:MQ:SB:FA	0/0:47:47,0	0/1:52:30,22
1	108236	.	A	C	200	PASS	VT=SNP	GT:DP:AD:BQ:MQ:SB:FA	0/0:49:49,0	0/1:54:54,0
1	405899	.	A	C	200	PASS	VT=SNP	GT:DP:AD:BQ:MQ:SB:FA	0/0:65:65,0	0/1:46:39,7
1	74975	.	A	C	200	PASS	VT=SNP	GT:DP:AD:BQ:MQ:SB:FA	0/0:59:59,0	0/1:56:40,16
1	624465	.	A	C	200	PASS	VT=SNP	GT:DP:AD:BQ:MQ:SB:FA	0/0:56:56,0	0/1:40:32,8
1	211113	.	A	C	200	PASS	VT=SNP	GT:DP:AD:BQ:MQ:SB:FA	0/0:68:68,0	0/1:51:31,20
1	706532	.	A	C	200	PASS	VT=SNP	GT:DP:AD:BQ:MQ:SB:FA	0/0:54:54,0	0/1:50:49,1
1	962508	.	A	C	200	PASS	VT=SNP	GT:DP:AD:BQ:MQ:SB:FA	0/0:48:48,0	0/1:49:37,12
1	892400	.	A	C	200	PASS	VT=SNP	GT:DP:AD:BQ:MQ:SB:FA	0/0:53:53,0	0/1:46:37,9
1	464234	.	A	C	200	PASS	VT=SNP	GT:DP:AD:BQ:MQ:SB:FA	0/0:45:45,0	0/1:56:48,8
1	230057	.	A	C	200	PASS	VT=SNP	GT:DP:AD:BQ:MQ:SB:FA	0/0:52:52,0	0/1:56:29,27
1	76442	.	A	C	200	PASS	VT=SNP	GT:DP:AD:BQ:MQ:SB:FA	0/0:47:47,0	0/1:44:42,2
1	145096	.	A	C	200	PASS	VT=SNP	GT:DP:AD:BQ:MQ:SB:FA	0/0:54:54,0	0/1:60:52,8
1	325075	.	A	C	200	PASS	VT=SNP	GT:DP:AD:BQ:MQ:SB:FA	0/0:36:36,0	0/1:45:43,2
1	367352	.	A	C	200	PASS	VT=SNP	GT:DP:AD:BQ:MQ:SB:FA	0/0:58:58,0	0/1:49:37,12
1	609875	.	A	C	200	PASS	VT=SNP	GT:DP:AD:BQ:MQ:SB:FA	0/0:53:53,0	0/1:57:41,16
1	963687	.	A	C	200	PASS	VT=SNP	GT:DP:AD:BQ:MQ:SB:FA	0/0:63:63,0	0/1:53:41,12
1	517996	.	A	C	200	PASS	VT=SNP	GT:DP:AD:BQ:MQ:SB:FA	0/0:50:50,0	0/1:59:35,24
1	581787	.	A	C	200	PASS	VT=SNP	GT:DP:AD:BQ:MQ:SB:FA	0/0:41:41,0	0/1:55:28,27
1	476891	.	A	C	200	PASS	VT=SNP	GT:DP:AD:BQ:MQ:SB:FA	0/0:40:40,0	0/1:61:50,11
1	758858	.	A	C	200	PASS	VT=SNP	GT:DP:AD:BQ:MQ:SB:FA	0/0:49:49,0	0/1:44:44,0
1	900433	.	A	C	200	PASS	VT=SNP	GT:DP:AD:BQ:MQ:SB:FA	0/0:39:39,0	0/1:53:44,9
1	285794	.	A	C	200	PASS	VT=SNP	GT:DP:AD:BQ:MQ:SB:FA	0/0:45:45,0	0/1:64:60,4
1	989329	.	A	C	200	PASS	VT=SNP	GT:DP:AD:BQ:MQ:SB:FA	0/0:45:45,0	0/1:48:35,13
1	405518	.	A	C	200	PASS	VT=SNP	GT:DP:AD:BQ:MQ:SB:FA	0/0:42:42,0	0/1:39:27,12
1	156783	.	A	C	200	PASS	VT=SNP	GT:DP:AD:BQ:MQ:SB:FA	0/0:50:50,0	0/1:43:23,20
1	330701	.	A	C	200	PASS	VT=SNP	GT:DP:AD:BQ:MQ:SB:FA	0/0:45:45,0	0/1:40:34,6
1	690789	.	A	C	200	PASS	VT=SNP	GT:DP:AD:BQ:MQ:SB:FA	0/0:53:53,0	0/1:44:43,1
1	293433	.	A	C	200	PASS	VT=SNP	GT:DP:AD:BQ:MQ:SB:FA	0/0:60:60,0	0/1:49:41,8
1	745425	.	A	C	200	PASS	VT=SNP	GT:DP:AD:BQ:MQ:SB:FA	0/0:52:52,0	0/1:60:46,14
1	683842	.	A	C	200	PASS	VT=SNP	GT:DP:AD:BQ:MQ:SB:FA	0/0:59:59,0	0/1:48:41,7
1	153873	.	A	C	200	PASS	VT=SNP	GT:DP:AD:BQ:MQ:SB:FA	0/0:50:50,0	0/1:39:37,2
1	302722	.	A	C	200	PASS	VT=SNP	GT:DP:AD:BQ:MQ:SB:FA	0/0:47:47,0	0/1:52:24,28
1	678051	.	A	C	200	PASS	VT=SNP	GT:DP:AD:BQ:MQ:SB:FA	0/0:42:42,0	0/1:45:38,7
1	159390	.	A	C	200	PASS	VT=SNP	GT:DP:AD:BQ:MQ:SB:FA	0/0:47:47,0	0/1:57:31,26
1	330914	.	A	C	200	PASS	VT=SNP	GT:DP:AD:BQ:MQ:SB:FA	0/0:40:40,0	0/1:48:27,21
1	110964	.	A	C	200	PASS	VT=SNP	GT:DP:AD:BQ:MQ:SB:FA	0/0:44:44,0	0/1:52:37,15
1	568891	.	A	C	200	PASS	VT=SNP	GT:DP:AD:BQ:MQ:SB:FA	0/0:46:46,0	0/1:45:40,5
1	592323	.	A	C	200	PASS	VT=SNP	GT:DP:AD:BQ:MQ:SB:FA	0/0:38:38,0	0/1:44:38,6
1	967391	.	A	C	200	PASS	VT=SNP	GT:DP:AD:BQ:MQ:SB:FA	0/0:48:48,0	0/1:56:32,24
1	270066	.	A	C	200	PASS	VT=SNP	GT:DP:AD:BQ:MQ:SB:FA	0/0:45:45,0	0/1:67:51,16
1	221571	.	A	C	200	PASS	VT=SNP	GT:DP:AD:BQ:MQ:SB:FA	0/0:47:47,0	0/1:43:20,23
1	269894	.	A	C	200	PASS	VT=SNP	GT:DP:AD:BQ:MQ:SB:FA	0/0:46:46,0	0/1:43:38,5
1	503713	.	A	C	200	PASS	VT=SNP	GT:DP:AD:BQ:MQ:SB:FA	0/0:40:40,0	0/1:52:52,0
1	417509	.	A	C	200	PASS	VT=SNP	GT:DP:AD:BQ:MQ:SB:FA	0/0:40:40,0	0/1:46:21,25
1	438119	.	A	C	200	PASS	VT=SNP	GT:DP:AD:BQ:MQ:SB:FA	0/0:51:51,0	0/1:49:39,10
1	868264	.	A	C	200	PASS	VT=SNP	GT:DP:AD:BQ:MQ:SB:FA	0/0:41:41,0	0/1:45:27,18
1	3831	.	A	C	200	PASS	VT=SNP	GT:DP:AD:BQ:MQ:SB:FA	0/0:49:49,0	0/1:59:39,20
1	792544	.	A	C	200	PASS	VT=SNP	GT:DP:AD:BQ:MQ:SB:FA	0/0:43:43,0	0/1:45:43,2
1	653576	.	A	C	200	PASS	VT=SNP	GT:DP:AD:BQ:MQ:SB:FA	0/0:46:46,0	0/1:42:24,18
1	717857	.	A	C	200	PASS	VT=SNP	GT:DP:AD:BQ:MQ:SB:FA	0/0:51:51,0	0/1:50:30,20
1	420206	.	A	C	200	PASS	VT=SNP	GT:DP:AD:BQ:MQ:SB:FA	0/0:38:38,0	0/1:46:42,4
1	825297	.	A	C	200	PASS	VT=SNP	GT:DP:AD:BQ:MQ:SB:FA	0/0:48:48,0	0/1:46:43,3
1	491695	.	A	C	200	PASS	VT=SNP	GT:DP:AD:BQ:MQ:SB:FA	0/0:52:52,0	0/1:58:54,4
1	824573	.	A	C	200	PASS	VT=SNP	GT:DP:AD:BQ:MQ:SB:FA	0/0:44:44,0	0/1:44:44,0
1	850642	.	A	C	200	PASS	VT=SNP	GT:DP:AD:BQ:MQ:SB:FA	0/0:49:49,0	0/1:60:33,27
1	6141	.	A	C	200	PASS	VT=SNP	GT:DP:AD:BQ:MQ:SB:FA	0/0:50:50,0	0/1:43:27,16
1	266901	.	A	C	200	PASS	VT=SNP	GT:DP:AD:BQ:MQ:SB:FA	0/0:53:53,0	0/1:52:31,21
1	314042	.	A	C	200	PASS	VT=SNP	GT:DP:AD:BQ:MQ:SB:FA	0/0:51:51,0	0/1:62:51,11
1	841730	.	A	C	200	PASS	VT=SNP	GT:DP:AD:BQ:MQ:SB:FA	0/0:49:49,0	0/1:46:40,6
1	537292	.	A	C	200	PASS	VT=SNP	GT:DP:AD:BQ:MQ:SB:FA	0/0:44:44,0	0/1:55:41,14
1	707152	.	A	C	200	PASS	VT=SNP	GT:DP:AD:BQ:MQ:SB:FA	0/0:43:43,0	0/1:44:44,0
1	910805	.	A	C	200	PASS	VT=SNP	GT:DP:AD:BQ:MQ:SB:FA	0/0:48:48,0	0/1:55:53,2
1	661483	.	A	C	200	PASS	VT=SNP	GT:DP:AD:BQ:MQ:SB:FA	0/0:50:50,0	0/1:40:39,1
1	104268	.	A	C	200	PASS	VT=SNP	GT:DP:AD:BQ:MQ:SB:FA	0/0:46:46,0	0/1:46:46,0
1	606261	.	A	C	200	PASS	VT=SNP	GT:DP:AD:BQ:MQ:SB:FA	0/0:43:43,0	0/1:34:19,15
1	163339	.	A	C	200	PASS	VT=SNP	GT:DP:AD:BQ:MQ:SB:FA	0/0:39:39,0	0/1:50:48,2
1	289016	.	A	C	200	PASS	VT=SNP	GT:DP:AD:BQ:MQ:SB:FA	0/0:58:58,0	0/1:46:38,8
1	394119	.	A	C	200	PASS	VT=SNP	GT:DP:AD:BQ:MQ:SB:FA	0/0:43:43,0	0/1:53:30,23
1	38085	.	A	C	200	PASS	VT=SNP	GT:DP:AD:BQ:MQ:SB:FA	0/0:55:55,0	0/1:44:22,22
1	684977	.	A	C	200	PASS	VT=SNP	GT:DP:AD:BQ:MQ:SB:FA	0/0:53:53,0	0/1:58:42,16
1	690271	.	A	C	200	PASS	VT=SNP	GT:DP:AD:BQ:MQ:SB:FA	0/0:51:51,0	0/1:52:52,0
1	697910	.	A	C	200	PASS	VT=SNP	GT:DP:AD:BQ:MQ:SB:FA	0/0:64:64,0	0/1:53:32,21
1	746147	.	A	C	200	PASS	VT=SNP	GT:DP:AD:BQ:MQ:SB:FA	0/0:41:41,0	0/1:42:32,10
1	630702	.	A	C	200	PASS	VT=SNP	GT:DP:AD:BQ:MQ:SB:FA	0/0:57:57,0	0/1:60:43,17
1	649641	.	A	C	200	PASS	VT=SNP	GT:DP:AD:BQ:MQ:SB:FA	0/0:60:60,0	0/1:50:25,25
1	766441	.	A	C	200	PASS	VT=SNP	GT:DP:AD:BQ:MQ:SB:FA	0/0:51:51,0	0/1:63:37,26
1	119774	.	A	C	200	PASS	VT=SNP	GT:DP:AD:BQ:MQ:SB:FA	0/0:50:50,0	0/1:58:46,12
1	445301	.	A	C	200	PASS	VT=SNP	GT:DP:AD:BQ:MQ:SB:FA	0/0:48:48,0	0/1:48:28,20
1	564678	.	A	C	200	PASS	VT=SNP	GT:DP:AD:BQ:MQ:SB:FA	0/0:75:75,0	0/1:57:28,29
1	87227	.	A	C	200	PASS	VT=SNP	GT:DP:AD:BQ:MQ:SB:FA	0/0:48:48,0	0/1:60:53,7
1	508032	.	A	C	200	PASS	VT=SNP	GT:DP:AD:BQ:MQ:SB:FA	0/0:57:57,0	0/1:58:56,2
1	417572	.	A	C	200	PASS	VT=SNP	GT:DP:AD:BQ:MQ:SB:FA	0/0:55:55,0	0/1:44:20,24
1	621870	.	A	C	200	PASS	VT=SNP	GT:DP:AD:BQ:MQ:SB:FA	0/0:44:44,0	0/1:36:35,1
1	373145	.	A	C	200	PASS	VT=SNP	GT:DP:AD:BQ:MQ:SB:FA	0/0:46:46,0	0/1:45:40,5
1	619476	.	A	C	200	PASS	VT=SNP	GT:DP:AD:BQ:MQ:SB:FA	0/0:40:40,0	0/1:60:46,14
1	36369	.	A	C	200	PASS	VT=SNP	GT:DP:AD:BQ:MQ:SB:FA	0/0:42:42,0	0/1:38:22,16
1	777104	.	A	C	200	PASS	VT=SNP	GT:DP:AD:BQ:MQ:SB:FA	0/0:51:51,0	0/1:50:43,7
1	901102	.	A	C	200	PASS	VT=SNP	GT:DP:AD:BQ:MQ:SB:FA	0/0:52:52,0	0/1:40:35,5
1	139408	.	A	C	200	PASS	VT=SNP	GT:DP:AD:BQ:MQ:SB:FA	0/0:43:43,0	0/1:51:35,16
1	482925	.	A	C	200	PASS	VT=SNP	GT:DP:AD:BQ:MQ:SB:FA	0/0:46:46,0	0/1:46:40,6
1	136714	.	A	C	200	PASS	VT=SNP	GT:DP:AD:BQ:MQ:SB:FA	0/0:55:55,0	0/1:39:18,21
1	186822	.	A	C	200	PASS	VT=SNP	GT:DP:AD:BQ:MQ:SB:FA	0/0:53:53,0	0/1:62:26,36
1	95224	.	A	C	200	PASS	VT=SNP	GT:DP:AD:BQ:MQ:SB:FA	0/0:55:55,0	0/1:49:46,3
1	139789	.	A	C	200	PASS	VT=SNP	GT:DP:AD:BQ:MQ:SB:FA	0/0:40:40,0	0/1:45:34,11
1	373439	.	A	C	200	PASS	VT=SNP	GT:DP:AD:BQ:MQ:SB:FA	0/0:40:40,0	0/1:55:45,10
1	620129	.	A	C	200	PASS	VT=SNP	GT:DP:AD:BQ:MQ:SB:FA	0/0:67:67,0	0/1:56:49,7
1	587560	.	A	C	200	PASS	VT=SNP	GT:DP:AD:BQ:MQ:SB:FA	0/0:58:58,0	0/1:48:46,2
1	608475	.	A	C	200	PASS	VT=SNP	GT:DP:AD:BQ:MQ:SB:FA	0/0:44:44,0	0/1:69:48,21
1	390449	.	A	C	200	PASS	VT=SNP	GT:DP:AD:BQ:MQ:SB:FA	0/0:49:49,0	0/1:49:41,8
1	200998	.	A	C	200	PASS	VT=SNP	GT:DP:AD:BQ:MQ:SB:FA	0/0:51:51,0	0/1:56:52,4
1	192998	.	A	C	200	PASS	VT=SNP	GT:DP:AD:BQ:MQ:SB:FA	0/0:48:48,0	0/1:51:23,28
1	426102	.	A	C	200	PASS	VT=SNP	GT:DP:AD:BQ:MQ:SB:FA	0/0:43:43,0	0/1:52:35,17
1	775339	.	A	C	200	PASS	VT=SNP	GT:DP:AD:BQ:MQ:SB:FA	0/0:55:55,0	0/1:44:42,2
1	156303	.	A	C	200	PASS	VT=SNP	GT:DP:AD:BQ:MQ:SB:FA	0/0:58:58,0	0/1:52:49,3
1	206141	.	A	C	200	PASS	VT=SNP	GT:DP:AD:BQ:MQ:SB:FA	0/0:54:54,0	0/1:44:23,21
1	839317	.	A	C	200	PASS	VT=SNP	GT:DP:AD:BQ:MQ:SB:FA	0/0:42:42,0	0/1:46:45,1
1	104550	.	A	C	200	PASS	VT=SNP	GT:DP:AD:BQ:MQ:SB:FA	0/0:54:54,0	0/1:56:36,20
1	835090	.	A	C	200	PASS	VT=SNP	GT:DP:AD:BQ:MQ:SB:FA	0/0:35:35,0	0/1:55:28,27
1	375243	.	A	C	200	PASS	VT=SNP	GT:DP:AD:BQ:MQ:SB:FA	0/0:54:54,0	0/1:45:37,8
1	994166	.	A	C	200	PASS	VT=SNP	GT:DP:AD:BQ:MQ:SB:FA	0/0:55:55,0	0/1:43:35,8
1	34596	.	A	C	200	PASS	VT=SNP	GT:DP:AD:BQ:MQ:SB:FA	0/0:46:46,0	0/1:56:54,2
1	221334	.	A	C	200	PASS	VT=SNP	GT:DP:AD:BQ:MQ:SB:FA	0/0:57:57,0	0/1:50:23,27
1	264182	.	A	C	200	PASS	VT=SNP	GT:DP:AD:BQ:MQ:SB:FA	0/0:48:48,0	0/1:54:39,15
1	869755	.	A	C	200	PASS	VT=SNP	GT:DP:AD:BQ:MQ:SB:FA	0/0:52:52,0	0/1:48:40,8
1	334323	.	A	C	200	PASS	VT=SNP	GT:DP:AD:BQ:MQ:SB:FA	0/0:58:58,0	0/1:68:36,32
1	322869	.	A	C	200	PASS	VT=SNP	GT:DP:AD:BQ:MQ:SB:FA	0/0:61:61,0	0/1:50:39,11
1	757274	.	A	C	200	PASS	VT=SNP	GT:DP:AD:BQ:MQ:SB:FA	0/0:51:51,0	0/1:55:25,30
1	235771	.	A	C	200	PASS	VT=SNP	GT:DP:AD:BQ:MQ:SB:FA	0/0:52:52,0	0/1:58:38,20
1	210674	.	A	C	200	PASS	VT=SNP	GT:DP:AD:BQ:MQ:SB:FA	0/0:40:40,0	0/1:52:43,9
1	782332	.	A	C	200	PASS	VT=SNP	GT:DP:AD:BQ:MQ:SB:FA	0/0:57:57,0	0/1:46:41,5
1	103308	.	A	C	200	PASS	VT=SNP	GT:DP:AD:BQ:MQ:SB:FA	0/0:43:43,0	0/1:51:45,6
1	294152	.	A	C	200	PASS	VT=SNP	GT:DP:AD:BQ:MQ:SB:FA	0/0:61:61,0	0/1:59:9,50
1	343905	.	A	C	200	PASS	VT=SNP	GT:DP:AD:BQ:MQ:SB:FA	0/0:46:46,0	0/1:60:58,2
1	358600	.	A	C	200	PASS	VT=SNP	GT:DP:AD:BQ:MQ:SB:FA	0/0:38:38,0	0/1:48:48,0
1	285861	.	A	C	200	PASS	VT=SNP	GT:DP:AD:BQ:MQ:SB:FA	0/0:51:51,0	0/1:47:22,25
1	130718	.	A	C	200	PASS	VT=SNP	GT:DP:AD:BQ:MQ:SB:FA	0/0:65:65,0	0/1:41:38,3
1	925819	.	A	C	200	PASS	VT=SNP	GT:DP:AD:BQ:MQ:SB:FA	0/0:33:33,0	0/1:56:51,5
1	992729	.	A	C	200	PASS	VT=SNP	GT:DP:AD:BQ:MQ:SB:FA	0/0:48:48,0	0/1:60:55,5
1	725683	.	A	C	200	PASS	VT=SNP	GT:DP:AD:BQ:MQ:SB:FA	0/0:45:45,0	0/1:47:20,27
1	856321	.	A	C	200	PASS	VT=SNP	GT:DP:AD:BQ:MQ:SB:FA	0/0:47:47,0	0/1:50:34,16
1	505719	.	A	C	200	PASS	VT=SNP	GT:DP:AD:BQ:MQ:SB:FA	0/0:42:42,0	0/1:45:34,11
1	389585	.	A	C	200	PASS	VT=SNP	GT:DP:AD:BQ:MQ:SB:FA	0/0:47:47,0	0/1:47:25,22
1	340655	.	A	C	200	PASS	VT=SNP	GT:DP:AD:BQ:MQ:SB:FA	0/0:40:40,0	0/1:70:33,37
1	341888	.	A	C	200	PASS	VT=SNP	GT:DP:AD:BQ:MQ:SB:FA	0/0:58:58,0	0/1:42:42,0
1	949354	.	A	C	200	PASS	VT=SNP	GT:DP:AD:BQ:MQ:SB:FA	0/0:48:48,0	0/1:57:30,27
1	549125	.	A	C	200	PASS	VT=SNP	GT:DP:AD:BQ:MQ:SB:FA	0/0:49:49,0	0/1:49:49,0
1	823698	.	A	C	200	PASS	VT=SNP	GT:DP:AD:BQ:MQ:SB:FA	0/0:56:56,0	0/1:46:26,20
1	80380	.	A	C	200	PASS	VT=SNP	GT:DP:AD:BQ:MQ:SB:FA	0/0:36:36,0	0/1:42:32,10
1	450156	.	A	C	200	PASS	VT=SNP	GT:DP:AD:BQ:MQ:SB:FA	0/0:57:57,0	0/1:55:55,0
1	569595	.	A	C	200	PASS	VT=SNP	GT:DP:AD:BQ:MQ:SB:FA	0/0:44:44,0	0/1:50:40,10
1	50768	.	A	C	200	PASS	VT=SNP	GT:DP:AD:BQ:MQ:SB:FA	0/0:38:38,0	0/1:46:31,15
1	380446	.	A	C	200	PASS	VT=SNP	GT:DP:AD:BQ:MQ:SB:FA	0/0:59:59,0	0/1:43:25,18
1	480829	.	A	C	200	PASS	VT=SNP	GT:DP:AD:BQ:MQ:SB:FA	0/0:54:54,0	0/1:57:55,2
1	864633	.	A	C	200	PASS	VT=SNP	GT:DP:AD:BQ:MQ:SB:FA	0/0:50:50,0	0/1:53:47,6
1	558181	.	A	C	200	PASS	VT=SNP	GT:DP:AD:BQ:MQ:SB:FA	0/0:50:50,0	0/1:52:37,15
1	696330	.	A	C	200	PASS	VT=SNP	GT:DP:AD:BQ:MQ:SB:FA	0/0:43:43,0	0/1:48:36,12
1	889149	.	A	C	200	PASS	VT=SNP	GT:DP:AD:BQ:MQ:SB:FA	0/0:47:47,0	0/1:60:56,4
1	829484	.	A	C	200	PASS	VT=SNP	GT:DP:AD:BQ:MQ:SB:FA	0/0:44:44,0	0/1:54:4,50
1	53043	.	A	C	200	PASS	VT=SNP	GT:DP:AD:BQ:MQ:SB:FA	0/0:42:42,0	0/1:51:45,6
1	856063	.	A	C	200	PASS	VT=SNP	GT:DP:AD:BQ:MQ:SB:FA	0/0:43:43,0	0/1:51:51,0
1	264611	.	A	C	200	PASS	VT=SNP	GT:DP:AD:BQ:MQ:SB:FA	0/0:57:57,0	0/1:39:32,7
1	827218	.	A	C	200	PASS	VT=SNP	GT:DP:AD:BQ:MQ:SB:FA	0/0:50:50,0	0/1:46:37,9
1	395930	.	A	C	200	PASS	VT=SNP	GT:DP:AD:BQ:MQ:SB:FA	0/0:41:41,0	0/1:51:41,10
1	125606	.	A	C	200	PASS	VT=SNP	GT:DP:AD:BQ:MQ:SB:FA	0/0:43:43,0	0/1:45:45,0
1	637856	.	A	C	200	PASS	VT=SNP	GT:DP:AD:BQ:MQ:SB:FA	0/0:52:52,0	0/1:39:38,1
1	803305	.	A	C	200	PASS	VT=SNP	GT:DP:AD:BQ:MQ:SB:FA	0/0:51:51,0	0/1:55:54,1
1	983289	.	A	C	200	PASS	VT=SNP	GT:DP:AD:BQ:MQ:SB:FA	0/0:51:51,0	0/1:61:54,7
1	470635	.	A	C	200	PASS	VT=SNP	GT:DP:AD:BQ:MQ:SB:FA	0/0:52:52,0	0/1:58:51,7
1	932077	.	A	C	200	PASS	VT=SNP	GT:DP:AD:BQ:MQ:SB:FA	0/0:59:59,0	0/1:46:20,26
1	718446	.	A	C	200	PASS	VT=SNP	GT:DP:AD:BQ:MQ:SB:FA	0/0:44:44,0	0/1:52:51,1
1	590478	.	A	C	200	PASS	VT=SNP	GT:DP:AD:BQ:MQ:SB:FA	0/0:69:69,0	0/1:52:49,3
1	321495	.	A	C	200	PASS	VT=SNP	GT:DP:AD:BQ:MQ:SB:FA	0/0:55:55,0	0/1:46:46,0
1	551155	.	A	C	200	PASS	VT=SNP	GT:DP:AD:BQ:MQ:SB:FA	0/0:37:37,0	0/1:59:32,27
1	315715	.	A	C	200	PASS	VT=SNP	GT:DP:AD:BQ:MQ:SB:FA	0/0:45:45,0	0/1:41:39,2
1	530991	.	A	C	200	PASS	VT=SNP	GT:DP:AD:BQ:MQ:SB:FA	0/0:39:39,0	0/1:47:32,15
1	217796	.	A	C	200	PASS	VT=SNP	GT:DP:AD:BQ:MQ:SB:FA	0/0:52:52,0	0/1:57:47,10
1	77254	.	A	C	200	PASS	VT=SNP	GT:DP:AD:BQ:MQ:SB:FA	0/0:51:51,0	0/1:44:29,15
1	666383	.	A	C	200	PASS	VT=SNP	GT:DP:AD:BQ:MQ:SB:FA	0/0:56:56,0	0/1:45:44,1
1	920032	.	A	C	200	PASS	VT=SNP	GT:DP:AD:BQ:MQ:SB:FA	0/0:46:46,0	0/1:59:30,29
1	389331	.	A	C	200	PASS	VT=SNP	GT:DP:AD:BQ:MQ:SB:FA	0/0:41:41,0	0/1:48:44,4
1	786055	.	A	C	200	PASS	VT=SNP	GT:DP:AD:BQ:MQ:SB:FA	0/0:50:50,0	0/1:44:34,10
1	740500	.	A	C	200	PASS	VT=SNP	GT:DP:AD:BQ:MQ:SB:FA	0/0:39:39,0	0/1:49:46,3
1	285208	.	A	C	200	PASS	VT=SNP	GT:DP:AD:BQ:MQ:SB:FA	0/0:45:45,0	0/1:55:52,3
1	266364	.	A	C	200	PASS	VT=SNP	GT:DP:AD:BQ:MQ:SB:FA	0/0:51:51,0	0/1:45:30,15
1	533302	.	A	C	200	PASS	VT=SNP	GT:DP:AD:BQ:MQ:SB:FA	0/0:46:46,0	0/1:48:48,0
1	657649	.	A	C	200	PASS	VT=SNP	GT:DP:AD:BQ:MQ:SB:FA	0/0:47:47,0	0/1:43:39,4
1	119838	.	A	C	200	PASS	VT=SNP	GT:DP:AD:BQ:MQ:SB:FA	0/0:57:57,0	0/1:49:34,15
1	222887	.	A	C	200	PASS	VT=SNP	GT:DP:AD:BQ:MQ:SB:FA	0/0:49:49,0	0/1:61:57,4
1	246525	.	A	C	200	PASS	VT=SNP	GT:DP:AD:BQ:MQ:SB:FA	0/0:44:44,0	0/1:49:32,17
1	723118	.	A	C	200	PASS	VT=SNP	GT:DP:AD:BQ:MQ:SB:FA	0/0:46:46,0	0/1:48:39,9
1	790838	.	A	C	200	PASS	VT=SNP	GT:DP:AD:BQ:MQ:SB:FA	0/0:47:47,0	0/1:50:29,21
1	922125	.	A	C	200	PASS	VT=SNP	GT:DP:AD:BQ:MQ:SB:FA	0/0:49:49,0	0/1:63:46,17
1	287898	.	A	C	200	PASS	VT=SNP	GT:DP:AD:BQ:MQ:SB:FA	0/0:50:50,0	0/1:47:34,13
1	378201	.	A	C	200	PASS	VT=SNP	GT:DP:AD:BQ:MQ:SB:FA	0/0:55:55,0	0/1:49:29,20
1	616755	.	A	C	200	PASS	VT=SNP	GT:DP:AD:BQ:MQ:SB:FA	0/0:57:57,0	0/1:43:35,8
1	740326	.	A	C	200	PASS	VT=SNP	GT:DP:AD:BQ:MQ:SB:FA	0/0:58:58,0	0/1:39:39,0
1	843056	.	A	C	200	PASS	VT=SNP	GT:DP:AD:BQ:MQ:SB:FA	0/0:48:48,0	0/1:52:36,16
1	242225	.	A	C	200	PASS	VT=SNP	GT:DP:AD:BQ:MQ:SB:FA	0/0:51:51,0	0/1:63:59,4
1	904729	.	A	C	200	PASS	VT=SNP	GT:DP:AD:BQ:MQ:SB:FA	0/0:63:63,0	0/1:49:37,12
1	753105	.	A	C	200	PASS	VT=SNP	GT:DP:AD:BQ:MQ:SB:FA	0/0:45:45,0	0/1:41:37,4
1	402090	.	A	C	200	PASS	VT=SNP	GT:DP:AD:BQ:MQ:SB:FA	0/0:37:37,0	0/1:53:32,21
1	961824	.	A	C	200	PASS	VT=SNP	GT:DP:AD:BQ:MQ:SB:FA	0/0:51:51,0	0/1:50:34,16
1	600385	.	A	C	200	PASS	VT=SNP	GT:DP:AD:BQ:MQ:SB:FA	0/0:44:44,0	0/1:60:46,14
1	896922	.	A	C	200	PASS	VT=SNP	GT:DP:AD:BQ:MQ:SB:FA	0/0:47:47,0	0/1:48:37,11
1	625138	.	A	C	200	PASS	VT=SNP	GT:DP:AD:BQ:MQ:SB:FA	0/0:43:43,0	0/1:48:44,4
1	229411	.	A	C	200	PASS	VT=SNP	GT:DP:AD:BQ:MQ:SB:FA	0/0:50:50,0	0/1:40:24,16
1	849738	.	A	C	200	PASS	VT=SNP	GT:DP:AD:BQ:MQ:SB:FA	0/0:57:57,0	0/1:41:37,4
1	581392	.	A	C	200	PASS	VT=SNP	GT:DP:AD:BQ:MQ:SB:FA	0/0:54:54,0	0/1:50:50,0
1	281647	.	A	C	200	PASS	VT=SNP	GT:DP:AD:BQ:MQ:SB:FA	0/0:51:51,0	0/1:63:49,14
1	201298	.	A	C	200	PASS	VT=SNP	GT:DP:AD:BQ:MQ:SB:FA	0/0:45:45,0	0/1:36:20,16
1	696764	.	A	C	200	PASS	VT=SNP	GT:DP:AD:BQ:MQ:SB:FA	0/0:46:46,0	0/1:51:32,19
1	976185	.	A	C	200	PASS	VT=SNP	GT:DP:AD:BQ:MQ:SB:FA	0/0:52:52,0	0/1:56:53,3
1	284780	.	A	C	200	PASS	VT=SNP	GT:DP:AD:BQ:MQ:SB:FA	0/0:52:52,0	0/1:49:46,3
1	309187	.	A	C	200	PASS	VT=SNP	GT:DP:AD:BQ:MQ:SB:FA	0/0:45:45,0	0/1:53:51,2
1	718099	.	A	C	200	PASS	VT=SNP	GT:DP:AD:BQ:MQ:SB:FA	0/0:46:46,0	0/1:48:33,15
1	133560	.	A	C	200	PASS	VT=SNP	GT:DP:AD:BQ:MQ:SB:FA	0/0:55:55,0	0/1:48:37,11
1	440547	.	A	C	200	PASS	VT=SNP	GT:DP:AD:BQ:MQ:SB:FA	0/0:38:38,0	0/1:57:40,17
1	185816	.	A	C	200	PASS	VT=SNP	GT:DP:AD:BQ:MQ:SB:FA	0/0:43:43,0	0/1:51:45,6
1	534154	.	A	C	200	PASS	VT=SNP	GT:DP:AD:BQ:MQ:SB:FA	0/0:47:47,0	0/1:40:38,2
1	716338	.	A	C	200	PASS	VT=SNP	GT:DP:AD:BQ:MQ:SB:FA	0/0:46:46,0	0/1:44:43,1
1	332480	.	A	C	200	PASS	VT=SNP	GT:DP:AD:BQ:MQ:SB:FA	0/0:61:61,0	0/1:46:29,17
1	718290	.	A	C	200	PASS	VT=SNP	GT:DP:AD:BQ:MQ:SB:FA	0/0:49:49,0	0/1:48:43,5
1	820380	.	A	C	200	PASS	VT=SNP	GT:DP:AD:BQ:MQ:SB:FA	0/0:41:41,0	0/1:47:42,5
1	306019	.	A	C	200	PASS	VT=SNP	GT:DP:AD:BQ:MQ:SB:FA	0/0:39:39,0	0/1:46:41,5
1	934222	.	A	C	200	PASS	VT=SNP	GT:DP:AD:BQ:MQ:SB:FA	0/0:55:55,0	0/1:47:38,9
1	151639	.	A	C	200	PASS	VT=SNP	GT:DP:AD:BQ:MQ:SB:FA	0/0:49:49,0	0/1:42:32,10
1	534581	.	A	C	200	PASS	VT=SNP	GT:DP:AD:BQ:MQ:SB:FA	0/0:57:57,0	0/1:50:5,45
1	558811	.	A	C	200	PASS	VT=SNP	GT:DP:AD:BQ:MQ:SB:FA	0/0:46:46,0	0/1:49:41,8
1	443990	.	A	C	200	PASS	VT=SNP	GT:DP:AD:BQ:MQ:SB:FA	0/0:44:44,0	0/1:36:32,4
1	589872	.	A	C	200	PASS	VT=SNP	GT:DP:AD:BQ:MQ:SB:FA	0/0:61:61,0	0/1:43:26,17
1	180470	.	A	C	200	PASS	VT=SNP	GT:DP:AD:BQ:MQ:SB:FA	0/0:60:60,0	0/1:48:36,12
1	139983	.	A	C	200	PASS	VT=SNP	GT:DP:AD:BQ:MQ:SB:FA	0/0:49:49,0	0/1:51:51,0
1	332525	.	A	C	200	PASS	VT=SNP	GT:DP:AD:BQ:MQ:SB:FA	0/0:47:47,0	0/1:50:26,24
1	223545	.	A	C	200	PASS	VT=SNP	GT:DP:AD:BQ:MQ:SB:FA	0/0:42:42,0	0/1:32:31,1
1	183854	.	A	C	200	PASS	VT=SNP	GT:DP:AD:BQ:MQ:SB:FA	0/0:59:59,0	0/1:51:41,10
1	939315	.	A	C	200	PASS	VT=SNP	GT:DP:AD:BQ:MQ:SB:FA	0/0:44:44,0	0/1:60:59,1
1	759873	.	A	C	200	PASS	VT=SNP	GT:DP:AD:BQ:MQ:SB:FA	0/0:54:54,0	0/1:57:14,43
1	695248	.	A	C	200	PASS	VT=SNP	GT:DP:AD:BQ:MQ:SB:FA	0/0:60:60,0	0/1:54:27,27
1	243734	.	A	C	200	PASS	VT=SNP	GT:DP:AD:BQ:MQ:SB:FA	0/0:50:50,0	0/1:51:49,2
1	882314	.	A	C	200	PASS	VT=SNP	GT:DP:AD:BQ:MQ:SB:FA	0/0:56:56,0	0/1:50:43,7
1	577320	.	A	C	200	PASS	VT=SNP	GT:DP:AD:BQ:MQ:SB:FA	0/0:51:51,0	0/1:47:42,5
1	144064	.	A	C	200	PASS	VT=SNP	GT:DP:AD:BQ:MQ:SB:FA	0/0:50:50,0	0/1:56:44,12
1	858532	.	A	C	200	PASS	VT=SNP	GT:DP:AD:BQ:MQ:SB:FA	0/0:48:48,0	0/1:52:51,1
1	261394	.	A	C	200	PASS	VT=SNP	GT:DP:AD:BQ:MQ:SB:FA	0/0:61:61,0	0/1:51:44,7
1	568250	.	A	C	200	PASS	VT=SNP	GT:DP:AD:BQ:MQ:SB:FA	0/0:46:46,0	0/1:45:4,41
1	521101	.	A	C	200	PASS	VT=SNP	GT:DP:AD:BQ:MQ:SB:FA	0/0:46:46,0	0/1:58:41,17
1	885793	.	A	C	200	PASS	VT=SNP	GT:DP:AD:BQ:MQ:SB:FA	0/0:53:53,0	0/1:30:30,0
1	380631	.	A	C	200	PASS	VT=SNP	GT:DP:AD:BQ:MQ:SB:FA	0/0:40:40,0	0/1:53:30,23
1	311572	.	A	C	200	PASS	VT=SNP	GT:DP:AD:BQ:MQ:SB:FA	0/0:55:55,0	0/1:51:33,18
1	158480	.	A	C	200	PASS	VT=SNP	GT:DP:AD:BQ:MQ:SB:FA	0/0:56:56,0	0/1:40:28,12
1	824746	.	A	C	200	PASS	VT=SNP	GT:DP:AD:BQ:MQ:SB:FA	0/0:46:46,0	0/1:46:40,6
1	376703	.	A	C	200	PASS	VT=SNP	GT:DP:AD:BQ:MQ:SB:FA	0/0:53:53,0	0/1:54:42,12
1	335459	.	A	C	200	PASS	VT=SNP	GT:DP:AD:BQ:MQ:SB:FA	0/0:50:50,0	0/1:45:38,7
1	479766	.	A	C	200	PASS	VT=SNP	GT:DP:AD:BQ:MQ:SB:FA	0/0:50:50,0	0/1:45:30,15
1	466867	.	A	C	200	PASS	VT=SNP	GT:DP:AD:BQ:MQ:SB:FA	0/0:56:56,0	0/1:40:38,2
1	604549	.	A	C	200	PASS	VT=SNP	GT:DP:AD:BQ:MQ:SB:FA	0/0:49:49,0	0/1:54:24,30
1	89581	.	A	C	200	PASS	VT=SNP	GT:DP:AD:BQ:MQ:SB:FA	0/0:43:43,0	0/1:49:31,18
1	461467	.	A	C	200	PASS	VT=SNP	GT:DP:AD:BQ:MQ:SB:FA	0/0:46:46,0	0/1:50:35,15
1	14524	.	A	C	200	PASS	VT=SNP	GT:DP:AD:BQ:MQ:SB:FA	0/0:49:49,0	0/1:46:31,15
1	842388	.	A	C	200	PASS	VT=SNP	GT:DP:AD:BQ:MQ:SB:FA	0/0:57:57,0	0/1:53:47,6
1	366027	.	A	C	200	PASS	VT=SNP	GT:DP:AD:BQ:MQ:SB:FA	0/0:45:45,0	0/1:55:54,1
1	763600	.	A	C	200	PASS	VT=SNP	GT:DP:AD:BQ:MQ:SB:FA	0/0:48:48,0	0/1:43:2,41
1	259122	.	A	C	200	PASS	VT=SNP	GT:DP:AD:BQ:MQ:SB:FA	0/0:45:45,0	0/1:42:39,3
1	140321	.	A	C	200	PASS	VT=SNP	GT:DP:AD:BQ:MQ:SB:FA	0/0:45:45,0	0/1:53:36,17
1	613430	.	A	C	200	PASS	VT=SNP	GT:DP:AD:BQ:MQ:SB:FA	0/0:43:43,0	0/1:50:38,12
1	95405	.	A	C	200	PASS	VT=SNP	GT:DP:AD:BQ:MQ:SB:FA	0/0:53:53,0	0/1:51:44,7
1	709125	.	A	C	200	PASS	VT=SNP	GT:DP:AD:BQ:MQ:SB:FA	0/0:58:58,0	0/1:59:48,11
1	693133	.	A	C	200	PASS	VT=SNP	GT:DP:AD:BQ:MQ:SB:FA	0/0:55:55,0	0/1:35:23,12
1	813810	.	A	C	200	PASS	VT=SNP	GT:DP:AD:BQ:MQ:SB:FA	0/0:44:44,0	0/1:42:29,13
1	946803	.	A	C	200	PASS	VT=SNP	GT:DP:AD:BQ:MQ:SB:FA	0/0:57:57,0	0/1:63:52,11
1	395184	.	A	C	200	PASS	VT=SNP	GT:DP:AD:BQ:MQ:SB:FA	0/0:44:44,0	0/1:48:25,23
1	472671	.	A	C	200	PASS	VT=SNP	GT:DP:AD:BQ:MQ:SB:FA	0/0:54:54,0	0/1:60:41,19
1	538704	.	A	C	200	PASS	VT=SNP	GT:DP:AD:BQ:MQ:SB:FA	0/0:54:54,0	0/1:48:44,4
1	996164	.	A	C	200	PASS	VT=SNP	GT:DP:AD:BQ:MQ:SB:FA	0/0:38:38,0	0/1:42:31,11
1	594052	.	A	C	200	PASS	VT=SNP	GT:DP:AD:BQ:MQ:SB:FA	0/0:47:47,0	0/1:46:41,5
1	390647	.	A	C	200	PASS	VT=SNP	GT:DP:AD:BQ:MQ:SB:FA	0/0:48:48,0	0/1:39:31,8
1	421481	.	A	C	200	PASS	VT=SNP	GT:DP:AD:BQ:MQ:SB:FA	0/0:57:57,0	0/1:49:49,0
1	751177	.	A	C	200	PASS	VT=SNP	GT:DP:AD:BQ:MQ:SB:FA	0/0:45:45,0	0/1:60:49,11
1	254922	.	A	C	200	PASS	VT=SNP	GT:DP:AD:BQ:MQ:SB:FA	0/0:43:43,0	0/1:55:54,1
1	276847	.	A	C	200	PASS	VT=SNP	GT:DP:AD:BQ:MQ:SB:FA	0/0:51:51,0	0/1:58:42,16
1	588202	.	A	C	200	PASS	VT=SNP	GT:DP:AD:BQ:MQ:SB:FA	0/0:44:44,0	0/1:55:51,4
1	830937	.	A	C	200	PASS	VT=SNP	GT:DP:AD:BQ:MQ:SB:FA	0/0:64:64,0	0/1:44:15,29
1	428121	.	A	C	200	PASS	VT=SNP	GT:DP:AD:BQ:MQ:SB:FA	0/0:40:40,0	0/1:47:43,4
1	377979	.	A	C	200	PASS	VT=SNP	GT:DP:AD:BQ:MQ:SB:FA	0/0:52:52,0	0/1:61:39,22
1	812293	.	A	C	200	PASS	VT=SNP	GT:DP:AD:BQ:MQ:SB:FA	0/0:53:53,0	0/1:41:29,12
1	502871	.	A	C	200	PASS	VT=SNP	GT:DP:AD:BQ:MQ:SB:FA	0/0:60:60,0	0/1:39:26,13
1	50647	.	A	C	200	PASS	VT=SNP	GT:DP:AD:BQ:MQ:SB:FA	0/0:57:57,0	0/1:57:32,25
1	422463	.	A	C	200	PASS	VT=SNP	GT:DP:AD:BQ:MQ:SB:FA	0/0:55:55,0	0/1:56:24,32
1	226904	.	A	C	200	PASS	VT=SNP	GT:DP:AD:BQ:MQ:SB:FA	0/0:49:49,0	0/1:38:6,32
1	774227	.	A	C	200	PASS	VT=SNP	GT:DP:AD:BQ:MQ:SB:FA	0/0:58:58,0	0/1:33:14,19
1	498296	.	A	C	200	PASS	VT=SNP	GT:DP:AD:BQ:MQ:SB:FA	0/0:58:58,0	0/1:41:32,9
1	210605	.	A	C	200	PASS	VT=SNP	GT:DP:AD:BQ:MQ:SB:FA	0/0:51:51,0	0/1:51:43,8
1	740756	.	A	C	200	PASS	VT=SNP	GT:DP:AD:BQ:MQ:SB:FA	0/0:54:54,0	0/1:47:47,0
1	546283	.	A	C	200	PASS	VT=SNP	GT:DP:AD:BQ:MQ:SB:FA	0/0:50:50,0	0/1:47:40,7
1	562450	.	A	C	200	PASS	VT=SNP	GT:DP:AD:BQ:MQ:SB:FA	0/0:61:61,0	0/1:44:39,5
1	169391	.	A	C	200	PASS	VT=SNP	GT:DP:AD:BQ:MQ:SB:FA	0/0:48:48,0	0/1:55:48,7
1	763820	.	A	C	200	PASS	VT=SNP	GT:DP:AD:BQ:MQ:SB:FA	0/0:48:48,0	0/1:38:35,3
1	792856	.	A	C	200	PASS	VT=SNP	GT:DP:AD:BQ:MQ:SB:FA	0/0:52:52,0	0/1:50:49,1
1	285648	.	A	C	200	PASS	VT=SNP	GT:DP:AD:BQ:MQ:SB:FA	0/0:55:55,0	0/1:53:29,24
1	682866	.	A	C	200	PASS	VT=SNP	GT:DP:AD:BQ:MQ:SB:FA	0/0:52:52,0	0/1:41:22,19
1	311037	.	A	C	200	PASS	VT=SNP	GT:DP:AD:BQ:MQ:SB:FA	0/0:43:43,0	0/1:50:25,25
1	567323	.	A	C	200	PASS	VT=SNP	GT:DP:AD:BQ:MQ:SB:FA	0/0:41:41,0	0/1:60:2,58
1	306393	.	A	C	200	PASS	VT=SNP	GT:DP:AD:BQ:MQ:SB:FA	0/0:33:33,0	0/1:52:46,6
1	380393	.	A	C	200	PASS	VT=SNP	GT:DP:AD:BQ:MQ:SB:FA	0/0:40:40,0	0/1:60:57,3
1	53104	.	A	C	200	PASS	VT=SNP	GT:DP:AD:BQ:MQ:SB:FA	0/0:37:37,0	0/1:50:22,28
1	757924	.	A	C	200	PASS	VT=SNP	GT:DP:AD:BQ:MQ:SB:FA	0/0:57:57,0	0/1:55:29,26
1	206755	.	A	C	200	PASS	VT=SNP	GT:DP:AD:BQ:MQ:SB:FA	0/0:61:61,0	0/1:51:38,13
1	474331	.	A	C	200	PASS	VT=SNP	GT:DP:AD:BQ:MQ:SB:FA	0/0:53:53,0	0/1:54:50,4
1	330072	.	A	C	200	PASS	VT=SNP	GT:DP:AD:BQ:MQ:SB:FA	0/0:48:48,0	0/1:61:32,29
1	862520	.	A	C	200	PASS	VT=SNP	GT:DP:AD:BQ:MQ:SB:FA	0/0:45:45,0	0/1:50:32,18
1	982437	.	A	C	200	PASS	VT=SNP	GT:DP:AD:BQ:MQ:SB:FA	0/0:48:48,0	0/1:61:56,5
1	267705	.	A	C	200	PASS	VT=SNP	GT:DP:AD:BQ:MQ:SB:FA	0/0:59:59,0	0/1:48:21,27
1	55729	.	A	C	200	PASS	VT=SNP	GT:DP:AD:BQ:MQ:SB:FA	0/0:60:60,0	0/1:53:23,30
1	689078	.	A	C	200	PASS	VT=SNP	GT:DP:AD:BQ:MQ:SB:FA	0/0:42:42,0	0/1:51:45,6
1	660824	.	A	C	200	PASS	VT=SNP	GT:DP:AD:BQ:MQ:SB:FA	0/0:52:52,0	0/1:42:28,14
1	274258	.	A	C	200	PASS	VT=SNP	GT:DP:AD:BQ:MQ:SB:FA	0/0:57:57,0	0/1:47:42,5
1	829182	.	A	C	200	PASS	VT=SNP	GT:DP:AD:BQ:MQ:SB:FA	0/0:48:48,0	0/1:52:47,5
1	726728	.	A	C	200	PASS	VT=SNP	GT:DP:AD:BQ:MQ:SB:FA	0/0:48:48,0	0/1:53:35,18
1	38452	.	A	C	200	PASS	VT=SNP	GT:DP:AD:BQ:MQ:SB:FA	0/0:46:46,0	0/1:51:36,15
1	402938	.	A	C	200	PASS	VT=SNP	GT:DP:AD:BQ:MQ:SB:FA	0/0:49:49,0	0/1:44:24,20
1	580300	.	A	C	200	PASS	VT=SNP	GT:DP:AD:BQ:MQ:SB:FA	0/0:49:49,0	0/1:44:15,29
1	91942	.	A	C	200	PASS	VT=SNP	GT:DP:AD:BQ:MQ:SB:FA	0/0:44:44,0	0/1:41:34,7
1	488537	.	A	C	200	PASS	VT=SNP	GT:DP:AD:BQ:MQ:SB:FA	0/0:54:54,0	0/1:46:46,0
1	694455	.	A	C	200	PASS	VT=SNP	GT:DP:AD:BQ:MQ:SB:FA	0/0:56:56,0	0/1:67:45,22
1	796699	.	A	C	200	PASS	VT=SNP	GT:DP:AD:BQ:MQ:SB:FA	0/0:53:53,0	0/1:37:25,12
1	819182	.	A	C	200	PASS	VT=SNP	GT:DP:AD:BQ:MQ:SB:FA	0/0:37:37,0	0/1:49:7,42
1	848652	.	A	C	200	PASS	VT=SNP	GT:DP:AD:BQ:MQ:SB:FA	0/0:51:51,0	0/1:48:48,0
1	935538	.	A	C	200	PASS	VT=SNP	GT:DP:AD:BQ:MQ:SB:FA	0/0:50:50,0	0/1:55:38,17
1	505078	.	A	C	200	PASS	VT=SNP	GT:DP:AD:BQ:MQ:SB:FA	0/0:44:44,0	0/1:54:32,22
1	325110	.	A	C	200	PASS	VT=SNP	GT:DP:AD:BQ:MQ:SB:FA	0/0:49:49,0	0/1:46:24,22
1	888225	.	A	C	200	PASS	VT=SNP	GT:DP:AD:BQ:MQ:SB:FA	0/0:51:51,0	0/1:50:48,2
1	156005	.	A	C	200	PASS	VT=SNP	GT:DP:AD:BQ:MQ:SB:FA	0/0:51:51,0	0/1:42:25,17
1	150499	.	A	C	200	PASS	VT=SNP	GT:DP:AD:BQ:MQ:SB:FA	0/0:56:56,0	0/1:52:51,1
1	463888	.	A	C	200	PASS	VT=SNP	GT:DP:AD:BQ:MQ:SB:FA	0/0:50:50,0	0/1:64:31,33
1	82887	.	A	C	200	PASS	VT=SNP	GT:DP:AD:BQ:MQ:SB:FA	0/0:60:60,0	0/1:53:19,34
1	540840	.	A	C	200	PASS	VT=SNP	GT:DP:AD:BQ:MQ:SB:FA	0/0:46:46,0	0/1:43:39,4
1	769240	.	A	C	200	PASS	VT=SNP	GT:DP:AD:BQ:MQ:SB:FA	0/0:59:59,0	0/1:45:39,6
1	983758	.	A	C	200	PASS	VT=SNP	GT:DP:AD:BQ:MQ:SB:FA	0/0:38:38,0	0/1:46:21,25
1	261789	.	A	C	200	PASS	VT=SNP	GT:DP:AD:BQ:MQ:SB:FA	0/0:54:54,0	0/1:45:27,18
1	910878	.	A	C	200	PASS	VT=SNP	GT:DP:AD:BQ:MQ:SB:FA	0/0:47:47,0	0/1:40:37,3
1	484282	.	A	C	200	PASS	VT=SNP	GT:DP:AD:BQ:MQ:SB:FA	0/0:48:48,0	0/1:45:18,27
1	478763	.	A	C	200	PASS	VT=SNP	GT:DP:AD:BQ:MQ:SB:FA	0/0:63:63,0	0/1:56:19,37
1	69969	.	A	C	200	PASS	VT=SNP	GT:DP:AD:BQ:MQ:SB:FA	0/0:56:56,0	0/1:41:24,17
1	170477	.	A	C	200	PASS	VT=SNP	GT:DP:AD:BQ:MQ:SB:FA	0/0:43:43,0	0/1:35:20,15
1	249472	.	A	C	200	PASS	VT=SNP	GT:DP:AD:BQ:MQ:SB:FA	0/0:52:52,0	0/1:59:54,5
1	426306	.	A	C	200	PASS	VT=SNP	GT:DP:AD:BQ:MQ:SB:FA	0/0:51:51,0	0/1:49:40,9
1	818315	.	A	C	200	PASS	VT=SNP	GT:DP:AD:BQ:MQ:SB:FA	0/0:56:56,0	0/1:56:12,44
1	137376	.	A	C	200	PASS	VT=SNP	GT:DP:AD:BQ:MQ:SB:FA	0/0:56:56,0	0/1:53:39,14
1	712888	.	A	C	200	PASS	VT=SNP	GT:DP:AD:BQ:MQ:SB:FA	0/0:44:44,0	0/1:52:31,21
1	773169	.	A	C	200	PASS	VT=SNP	GT:DP:AD:BQ:MQ:SB:FA	0/0:51:51,0	0/1:54:37,17
1	980349	.	A	C	200	PASS	VT=SNP	GT:DP:AD:BQ:MQ:SB:FA	0/0:51:51,0	0/1:51:34,17
1	234741	.	A	C	200	PASS	VT=SNP	GT:DP:AD:BQ:MQ:SB:FA	0/0:57:57,0	0/1:50:50,0
1	415914	.	A	C	200	PASS	VT=SNP	GT:DP:AD:BQ:MQ:SB:FA	0/0:53:53,0	0/1:47:44,3
1	958191	.	A	C	200	PASS	VT=SNP	GT:DP:AD:BQ:MQ:SB:FA	0/0:58:58,0	0/1:51:29,22
1	740477	.	A	C	200	PASS	VT=SNP	GT:DP:AD:BQ:MQ:SB:FA	0/0:62:62,0	0/1:56:53,3
1	693870	.	A	C	200	PASS	VT=SNP	GT:DP:AD:BQ:MQ:SB:FA	0/0:48:48,0	0/1:53:49,4
1	782596	.	A	C	200	PASS	VT=SNP	GT:DP:AD:BQ:MQ:SB:FA	0/0:54:54,0	0/1:53:51,2
1	71031	.	A	C	200	PASS	VT=SNP	GT:DP:AD:BQ:MQ:SB:FA	0/0:52:52,0	0/1:56:38,18
1	435957	.	A	C	200	PASS	VT=SNP	GT:DP:AD:BQ:MQ:SB:FA	0/0:55:55,0	0/1:54:52,2
1	334356	.	A	C	200	PASS	VT=SNP	GT:DP:AD:BQ:MQ:SB:FA	0/0:49:49,0	0/1:52:32,20
1	979676	.	A	C	200	PASS	VT=SNP	GT:DP:AD:BQ:MQ:SB:FA	0/0:66:66,0	0/1:50:46,4
1	97505	.	A	C	200	PASS	VT=SNP	GT:DP:AD:BQ:MQ:SB:FA	0/0:44:44,0	0/1:43:32,11
1	324630	.	A	C	200	PASS	VT=SNP	GT:DP:AD:BQ:MQ:SB:FA	0/0:53:53,0	0/1:34:31,3
1	677153	.	A	C	200	PASS	VT=SNP	GT:DP:AD:BQ:MQ:SB:FA	0/0:56:56,0	0/1:61:38,23
1	850053	.	A	C	200	PASS	VT=SNP	GT:DP:AD:BQ:MQ:SB:FA	0/0:50:50,0	0/1:47:44,3
1	576071	.	A	C	200	PASS	VT=SNP	GT:DP:AD:BQ:MQ:SB:FA	0/0:53:53,0	0/1:50:37,13
1	135777	.	A	C	200	PASS	VT=SNP	GT:DP:AD:BQ:MQ:SB:FA	0/0:48:48,0	0/1:51:45,6
1	683022	.	A	C	200	PASS	VT=SNP	GT:DP:AD:BQ:MQ:SB:FA	0/0:44:44,0	0/1:45:25,20
1	287104	.	A	C	200	PASS	VT=SNP	GT:DP:AD:BQ:MQ:SB:FA	0/0:60:60,0	0/1:54:50,4
1	483736	.	A	C	200	PASS	VT=SNP	GT:DP:AD:BQ:MQ:SB:FA	0/0:45:45,0	0/1:60:45,15
1	695115	.	A	C	200	PASS	VT=SNP	GT:DP:AD:BQ:MQ:SB:FA	0/0:41:41,0	0/1:49:49,0
1	450845	.	A	C	200	PASS	VT=SNP	GT:DP:AD:BQ:MQ:SB:FA	0/0:50:50,0	0/1:53:30,23
1	860654	.	A	C	200	PASS	VT=SNP	GT:DP:AD:BQ:MQ:SB:FA	0/0:40:40,0	0/1:46:30,16
1	294094	.	A	C	200	PASS	VT=SNP	GT:DP:AD:BQ:MQ:SB:FA	0/0:48:48,0	0/1:44:44,0
1	618755	.	A	C	200	PASS	VT=SNP	GT:DP:AD:BQ:MQ:SB:FA	0/0:49:49,0	0/1:58:51,7
1	413808	.	A	C	200	PASS	VT=SNP	GT:DP:AD:BQ:MQ:SB:FA	0/0:40:40,0	0/1:37:33,4
1	726600	.	A	C	200	PASS	VT=SNP	GT:DP:AD:BQ:MQ:SB:FA	0/0:43:43,0	0/1:40:22,18
1	211743	.	A	C	200	PASS	VT=SNP	GT:DP:AD:BQ:MQ:SB:FA	0/0:56:56,0	0/1:44:42,2
1	704148	.	A	C	200	PASS	VT=SNP	GT:DP:AD:BQ:MQ:SB:FA	0/0:41:41,0	0/1:40:40,0
1	196725	.	A	C	200	PASS	VT=SNP	GT:DP:AD:BQ:MQ:SB:FA	0/0:38:38,0	0/1:58:41,17
1	141551	.	A	C	200	PASS	VT=SNP	GT:DP:AD:BQ:MQ:SB:FA	0/0:53:53,0	0/1:52:30,22
1	537208	.	A	C	200	PASS	VT=SNP	GT:DP:AD:BQ:MQ:SB:FA	0/0:39:39,0	0/1:58:28,30
1	817173	.	A	C	200	PASS	VT=SNP	GT:DP:AD:BQ:MQ:SB:FA	0/0:45:45,0	0/1:57:36,21
1	81467	.	A	C	200	PASS	VT=SNP	GT:DP:AD:BQ:MQ:SB:FA	0/0:48:48,0	0/1:53:51,2
1	640193	.	A	C	200	PASS	VT=SNP	GT:DP:AD:BQ:MQ:SB:FA	0/0:51:51,0	0/1:64:36,28
1	170974	.	A	C	200	PASS	VT=SNP	GT:DP:AD:BQ:MQ:SB:FA	0/0:49:49,0	0/1:49:33,16
1	20914	.	A	C	200	PASS	VT=SNP	GT:DP:AD:BQ:MQ:SB:FA	0/0:41:41,0	0/1:42:18,24
1	909879	.	A	C	200	PASS	VT=SNP	GT:DP:AD:BQ:MQ:SB:FA	0/0:58:58,0	0/1:54:45,9
1	545818	.	A	C	200	PASS	VT=SNP	GT:DP:AD:BQ:MQ:SB:FA	0/0:38:38,0	0/1:43:43,0
1	789986	.	A	C	200	PASS	VT=SNP	GT:DP:AD:BQ:MQ:SB:FA	0/0:53:53,0	0/1:40:38,2
1	426466	.	A	C	200	PASS	VT=SNP	GT:DP:AD:BQ:MQ:SB:FA	0/0:40:40,0	0/1:36:19,17
1	989638	.	A	C	200	PASS	VT=SNP	GT:DP:AD:BQ:MQ:SB:FA	0/0:60:60,0	0/1:45:35,10
1	647362	.	A	C	200	PASS	VT=SNP	GT:DP:AD:BQ:MQ:SB:FA	0/0:49:49,0	0/1:49:39,10
1	648851	.	A	C	200	PASS	VT=SNP	GT:DP:AD:BQ:MQ:SB:FA	0/0:45:45,0	0/1:49:47,2
1	183382	.	A	C	200	PASS	VT=SNP	GT:DP:AD:BQ:MQ:SB:FA	0/0:49:49,0	0/1:60:44,16
1	356542	.	A	C	200	PASS	VT=SNP	GT:DP:AD:BQ:MQ:SB:FA	0/0:50:50,0	0/1:51:27,24
1	784945	.	A	C	200	PASS	VT=SNP	GT:DP:AD:BQ:MQ:SB:FA	0/0:53:53,0	0/1:42:30,12
1	602026	.	A	C	200	PASS	VT=SNP	GT:DP:AD:BQ:MQ:SB:FA	0/0:43:43,0	0/1:42:37,5
1	52694	.	A	C	200	PASS	VT=SNP	GT:DP:AD:BQ:MQ:SB:FA	0/0:50:50,0	0/1:52:49,3
1	478703	.	A	C	200	PASS	VT=SNP	GT:DP:AD:BQ:MQ:SB:FA	0/0:51:51,0	0/1:57:16,41
1	828803	.	A	C	200	PASS	VT=SNP	GT:DP:AD:BQ:MQ:SB:FA	0/0:45:45,0	0/1:44:44,0
1	523303	.	A	C	200	PASS	VT=SNP	GT:DP:AD:BQ:MQ:SB:FA	0/0:61:61,0	0/1:51:36,15
1	54135	.	A	C	200	PASS	VT=SNP	GT:DP:AD:BQ:MQ:SB:FA	0/0:52:52,0	0/1:54:42,12
1	185305	.	A	C	200	PASS	VT=SNP	GT:DP:AD:BQ:MQ:SB:FA	0/0:42:42,0	0/1:55:39,16
1	869839	.	A	C	200	PASS	VT=SNP	GT:DP:AD:BQ:MQ:SB:FA	0/0:51:51,0	0/1:51:51,0
1	862234	.	A	C	200	PASS	VT=SNP	GT:DP:AD:BQ:MQ:SB:FA	0/0:56:56,0	0/1:44:23,21
1	448047	.	A	C	200	PASS	VT=SNP	GT:DP:AD:BQ:MQ:SB:FA	0/0:48:48,0	0/1:48:43,5
1	775589	.	A	C	200	PASS	VT=SNP	GT:DP:AD:BQ:MQ:SB:FA	0/0:49:49,0	0/1:39:39,0
1	743683	.	A	C	200	PASS	VT=SNP	GT:DP:AD:BQ:MQ:SB:FA	0/0:43:43,0	0/1:63:43,20
1	369348	.	A	C	200	PASS	VT=SNP	GT:DP:AD:BQ:MQ:SB:FA	0/0:58:58,0	0/1:52:29,23
1	884842	.	A	C	200	PASS	VT=SNP	GT:DP:AD:BQ:MQ:SB:FA	0/0:54:54,0	0/1:36:36,0
1	488605	.	A	C	200	PASS	VT=SNP	GT:DP:AD:BQ:MQ:SB:FA	0/0:63:63,0	0/1:49:44,5
1	45993	.	A	C	200	PASS	VT=SNP	GT:DP:AD:BQ:MQ:SB:FA	0/0:53:53,0	0/1:60:0,60
1	176695	.	A	C	200	PASS	VT=SNP	GT:DP:AD:BQ:MQ:SB:FA	0/0:55:55,0	0/1:49:11,38
1	459506	.	A	C	200	PASS	VT=SNP	GT:DP:AD:BQ:MQ:SB:FA	0/0:67:67,0	0/1:65:3,62
1	958730	.	A	C	200	PASS	VT=SNP	GT:DP:AD:BQ:MQ:SB:FA	0/0:46:46,0	0/1:51:29,22
1	383480	.	A	C	200	PASS	VT=SNP	GT:DP:AD:BQ:MQ:SB:FA	0/0:53:53,0	0/1:37:30,7
1	49365	.	A	C	200	PASS	VT=SNP	GT:DP:AD:BQ:MQ:SB:FA	0/0:47:47,0	0/1:54:47,7
1	4458	.	A	C	200	PASS	VT=SNP	GT:DP:AD:BQ:MQ:SB:FA	0/0:53:53,0	0/1:44:37,7
1	357893	.	A	C	200	PASS	VT=SNP	GT:DP:AD:BQ:MQ:SB:FA	0/0:58:58,0	0/1:50:33,17
1	610968	.	A	C	200	PASS	VT=SNP	GT:DP:AD:BQ:MQ:SB:FA	0/0:35:35,0	0/1:55:34,21
1	733173	.	A	C	200	PASS	VT=SNP	GT:DP:AD:BQ:MQ:SB:FA	0/0:52:52,0	0/1:52:38,14
1	554268	.	A	C	200	PASS	VT=SNP	GT:DP:AD:BQ:MQ:SB:FA	0/0:51:51,0	0/1:45:20,25
1	404684	.	A	C	200	PASS	VT=SNP	GT:DP:AD:BQ:MQ:SB:FA	0/0:41:41,0	0/1:55:40,15
1	816017	.	A	C	200	PASS	VT=SNP	GT:DP:AD:BQ:MQ:SB:FA	0/0:53:53,0	0/1:45:4,41
1	868736	.	A	C	200	PASS	VT=SNP	GT:DP:AD:BQ:MQ:SB:FA	0/0:40:40,0	0/1:49:29,20
1	2531	.	A	C	200	PASS	VT=SNP	GT:DP:AD:BQ:MQ:SB:FA	0/0:41:41,0	0/1:58:51,7
1	637231	.	A	C	200	PASS	VT=SNP	GT:DP:AD:BQ:MQ:SB:FA	0/0:47:47,0	0/1:52:48,4
1	176365	.	A	C	200	PASS	VT=SNP	GT:DP:AD:BQ:MQ:SB:FA	0/0:45:45,0	0/1:53:10,43
1	633970	.	A	C	200	PASS	VT=SNP	GT:DP:AD:BQ:MQ:SB:FA	0/0:56:56,0	0/1:48:42,6
1	584990	.	A	C	200	PASS	VT=SNP	GT:DP:AD:BQ:MQ:SB:FA	0/0:45:45,0	0/1:53:38,15
1	747230	.	A	C	200	PASS	VT=SNP	GT:DP:AD:BQ:MQ:SB:FA	0/0:50:50,0	0/1:52:35,17
1	88253	.	A	C	200	PASS	VT=SNP	GT:DP:AD:BQ:MQ:SB:FA	0/0:49:49,0	0/1:39:8,31
1	542635	.	A	C	200	PASS	VT=SNP	GT:DP:AD:BQ:MQ:SB:FA	0/0:53:53,0	0/1:50:43,7
1	340145	.	A	C	200	PASS	VT=SNP	GT:DP:AD:BQ:MQ:SB:FA	0/0:57:57,0	0/1:48:44,4
1	926213	.	A	C	200	PASS	VT=SNP	GT:DP:AD:BQ:MQ:SB:FA	0/0:43:43,0	0/1:40:39,1
1	252742	.	A	C	200	PASS	VT=SNP	GT:DP:AD:BQ:MQ:SB:FA	0/0:53:53,0	0/1:43:39,4
1	575443	.	A	C	200	PASS	VT=SNP	GT:DP:AD:BQ:MQ:SB:FA	0/0:56:56,0	0/1:51:42,9
1	57495	.	A	C	200	PASS	VT=SNP	GT:DP:AD:BQ:MQ:SB:FA	0/0:53:53,0	0/1:47:24,23
1	864354	.	A	C	200	PASS	VT=SNP	GT:DP:AD:BQ:MQ:SB:FA	0/0:39:39,0	0/1:51:47,4
1	550093	.	A	C	200	PASS	VT=SNP	GT:DP:AD:BQ:MQ:SB:FA	0/0:38:38,0	0/1:49:42,7
1	871586	.	A	C	200	PASS	VT=SNP	GT:DP:AD:BQ:MQ:SB:FA	0/0:48:48,0	0/1:46:29,17
1	820533	.	A	C	200	PASS	VT=SNP	GT:DP:AD:BQ:MQ:SB:FA	0/0:45:45,0	0/1:45:30,15
1	322984	.	A	C	200	PASS	VT=SNP	GT:DP:AD:BQ:MQ:SB:FA	0/0:44:44,0	0/1:51:23,28
1	368439	.	A	C	200	PASS	VT=SNP	GT:DP:AD:BQ:MQ:SB:FA	0/0:54:54,0	0/1:59:32,27
1	189540	.	A	C	200	PASS	VT=SNP	GT:DP:AD:BQ:MQ:SB:FA	0/0:56:56,0	0/1:42:27,15
1	65186	.	A	C	200	PASS	VT=SNP	GT:DP:AD:BQ:MQ:SB:FA	0/0:51:51,0	0/1:41:36,5
1	933279	.	A	C	200	PASS	VT=SNP	GT:DP:AD:BQ:MQ:SB:FA	0/0:39:39,0	0/1:53:29,24
1	684090	.	A	C	200	PASS	VT=SNP	GT:DP:AD:BQ:MQ:SB:FA	0/0:45:45,0	0/1:49:47,2
1	658794	.	A	C	200	PASS	VT=SNP	GT:DP:AD:BQ:MQ:SB:FA	0/0:64:64,0	0/1:47:34,13
1	783916	.	A	C	200	PASS	VT=SNP	GT:DP:AD:BQ:MQ:SB:FA	0/0:43:43,0	0/1:45:40,5
1	868402	.	A	C	200	PASS	VT=SNP	GT:DP:AD:BQ:MQ:SB:FA	0/0:48:48,0	0/1:58:55,3
1	341814	.	A	C	200	PASS	VT=SNP	GT:DP:AD:BQ:MQ:SB:FA	0/0:46:46,0	0/1:46:45,1
1	65397	.	A	C	200	PASS	VT=SNP	GT:DP:AD:BQ:MQ:SB:FA	0/0:54:54,0	0/1:44:36,8
1	412034	.	A	C	200	PASS	VT=SNP	GT:DP:AD:BQ:MQ:SB:FA	0/0:44:44,0	0/1:44:22,22
1	104763	.	A	C	200	PASS	VT=SNP	GT:DP:AD:BQ:MQ:SB:FA	0/0:51:51,0	0/1:45:25,20
1	961592	.	A	C	200	PASS	VT=SNP	GT:DP:AD:BQ:MQ:SB:FA	0/0:36:36,0	0/1:47:45,2
1	537716	.	A	C	200	PASS	VT=SNP	GT:DP:AD:BQ:MQ:SB:FA	0/0:34:34,0	0/1:47:36,11
1	993526	.	A	C	200	PASS	VT=SNP	GT:DP:AD:BQ:MQ:SB:FA	0/0:41:41,0	0/1:46:45,1
1	586142	.	A	C	200	PASS	VT=SNP	GT:DP:AD:BQ:MQ:SB:FA	0/0:46:46,0	0/1:46:46,0
1	270151	.	A	C	200	PASS	VT=SNP	GT:DP:AD:BQ:MQ:SB:FA	0/0:46:46,0	0/1:52:31,21
1	373358	.	A	C	200	PASS	VT=SNP	GT:DP:AD:BQ:MQ:SB:FA	0/0:43:43,0	0/1:42:35,7
1	678426	.	A	C	200	PASS	VT=SNP	GT:DP:AD:BQ:MQ:SB:FA	0/0:61:61,0	0/1:49:46,3
1	766821	.	A	C	200	PASS	VT=SNP	GT:DP:AD:BQ:MQ:SB:FA	0/0:46:46,0	0/1:46:25,21
1	985016	.	A	C	200	PASS	VT=SNP	GT:DP:AD:BQ:MQ:SB:FA	0/0:47:47,0	0/1:58:46,12
1	570162	.	A	C	200	PASS	VT=SNP	GT:DP:AD:BQ:MQ:SB:FA	0/0:49:49,0	0/1:65:37,28
1	821534	.	A	C	200	PASS	VT=SNP	GT:DP:AD:BQ:MQ:SB:FA	0/0:56:56,0	0/1:51:33,18
1	965192	.	A	C	200	PASS	VT=SNP	GT:DP:AD:BQ:MQ:SB:FA	0/0:58:58,0	0/1:50:29,21
1	324603	.	A	C	200	PASS	VT=SNP	GT:DP:AD:BQ:MQ:SB:FA	0/0:50:50,0	0/1:55:54,1
1	292487	.	A	C	200	PASS	VT=SNP	GT:DP:AD:BQ:MQ:SB:FA	0/0:72:72,0	0/1:57:14,43
1	277725	.	A	C	200	PASS	VT=SNP	GT:DP:AD:BQ:MQ:SB:FA	0/0:53:53,0	0/1:54:41,13
1	860996	.	A	C	200	PASS	VT=SNP	GT:DP:AD:BQ:MQ:SB:FA	0/0:54:54,0	0/1:38:33,5
